# Supplementary material for: Di-μ2-cyanido-dicyanidobis{2,2′-[ethane-1,2-diylbis(nitrilo­methyl­idyne)]diphenolato}(1,4,8,11-tetra­azacyclo­tetra­deca­ne)dichromium(III)nickel(II) methanol disolvate
Source: Acta Crystallogr Sect E Struct Rep Online. 2010 May 15;66(Pt 6):m661–2. doi: 10.1107/S1600536810016995 (PMC2979610; doi:10.1107/S1600536810016995)
Supplement: Supplementary file 1 [file e-66-0m661-sup1.cif]

##############################################################################
###                                                                        ###
###        Electronic paper (Acta Crystallographica Section E)             ###
###                                                                        ###
##############################################################################
#                                                                            #
# This CIF contains the data in a paper accepted for publication in Acta     #
# Crystallographica Section E. It conforms to the requirements of Notes      #
# for Authors for Section E, and has been peer reviewed under the auspices   #
# of the IUCr Commission on Journals.                                        #
#                                                                            #
# Full details of the Crystallographic Information File format               #
# are given in the paper "The Crystallographic Information File (CIF):       #
# a New Standard Archive File for Crystallography" by S. R. Hall, F. H.      #
# Allen and I. D. Brown [Acta Cryst. (1991), A47, 655-685].                  #
#                                                                            #
# The current version of the core CIF dictionary is obtainable from          #
# ftp://ftp.iucr.org/pub/cif_core.dic. The current version number is 2.4.    #
#                                                                            #
# Software is freely available for graphical display of the structure(s) in  #
# this CIF.  For information consult the CIF home page http://www.iucr.org/  #
# cif/home.html                                                              #
#                                                                            #
# This file may be used for bona fide research purposes within the           #
# scientific community so long as proper attribution is given to the journal # 
# article from which it was obtained.                                        #
#                                                                            #
##############################################################################
                                             
data_I
_audit_creation_method     SHELXL-97
_chemical_name_systematic
;
Di-\m~2~-cyanido-dicyanidobis{2,2'-[ethane-1,2-
diylbis(nitrilomethylidyne)]diphenolato}(1,4,8,11-
tetraazacyclotetradecane)dichromium(III)nickel(II) methanol disolvate
;
_chemical_name_common     ?
_chemical_formula_moiety     'C46 H52 Cr2 N12 Ni O4, 2(C H4 O)'
_chemical_formula_sum     'C48 H60 Cr2 N12 Ni O6'
_chemical_formula_iupac
                       '[Cr2 Ni1 (C16 H14 N2 O2)2 (C N)4 (C10 H24 N4)], 2C H4 O'
_chemical_formula_weight     1063.77
_chemical_melting_point     ?
_symmetry_cell_setting     monoclinic
_symmetry_space_group_name_H-M     'P 21/c'
_symmetry_space_group_name_Hall     '-P 2ybc'
loop_
    _symmetry_equiv_pos_as_xyz
    'x, y, z'
    '-x, y+1/2, -z+1/2'
    '-x, -y, -z'
    'x, -y-1/2, z-1/2'
_cell_length_a     9.5711(19)
_cell_length_b     18.936(4)
_cell_length_c     13.593(3)
_cell_angle_alpha     90.00
_cell_angle_beta     103.93(3)
_cell_angle_gamma     90.00
_cell_volume     2391.1(9)
_cell_formula_units_Z     2
_cell_measurement_reflns_used     7889
_cell_measurement_theta_min     2.1845
_cell_measurement_theta_max     27.8955
_cell_measurement_temperature     100(2)
_exptl_crystal_description     'Block'
_exptl_crystal_colour     'orange'
_exptl_crystal_size_max     0.25
_exptl_crystal_size_mid     0.15
_exptl_crystal_size_min     0.09
_exptl_crystal_density_diffrn     1.477
_exptl_crystal_density_meas     ?
_exptl_crystal_density_method     'not measured'
_exptl_crystal_F_000     1112
_exptl_absorpt_coefficient_mu     0.899
_exptl_absorpt_correction_type     'multi-scan'
_exptl_absorpt_process_details     '(SADABS; Sheldrick, 1996)'
_exptl_absorpt_correction_T_min     0.851
_exptl_absorpt_correction_T_max     0.922
_exptl_special_details
;
;
_diffrn_ambient_temperature     100(2)
_diffrn_radiation_type     MoK\a
_diffrn_radiation_wavelength     0.71073
_diffrn_radiation_source     'fine-focus sealed tube'
_diffrn_radiation_monochromator     'graphite'
_diffrn_measurement_device_type     'Bruker SMART CCD area-detector'
_diffrn_measurement_method     '\f and \w scans'
_diffrn_detector_area_resol_mean     8.366
_diffrn_reflns_number     5363
_diffrn_reflns_av_R_equivalents     0.0000
_diffrn_reflns_av_sigmaI/netI     0.0044
_diffrn_reflns_theta_min     3.19
_diffrn_reflns_theta_max     27.53
_diffrn_reflns_theta_full     27.53
_diffrn_measured_fraction_theta_max     0.973
_diffrn_measured_fraction_theta_full     0.973
_diffrn_reflns_limit_h_min     0
_diffrn_reflns_limit_h_max     12
_diffrn_reflns_limit_k_min     0
_diffrn_reflns_limit_k_max     24
_diffrn_reflns_limit_l_min     -17
_diffrn_reflns_limit_l_max     17
_diffrn_standards_number     0
_diffrn_standards_interval_count     ?
_diffrn_standards_interval_time     ?
_diffrn_standards_decay_%     ?
_refine_special_details
;
Refinement of <i>F</i>^2^ against ALL reflections. The weighted <i>R</i>-factor
wR and goodness of fit <i>S</i> are based on <i>F</i>^2^, conventional
<i>R</i>-factors <i>R</i> are based on <i>F</i>, with <i>F</i> set to zero for
negative <i>F</i>^2^. The threshold expression of <i>F</i>^2^ >
\s(<i>F</i>^2^) is used only for calculating <i>R</i>-factors(gt) etc. and is
not relevant to the choice of reflections for refinement. <i>R</i>-factors
based on <i>F</i>^2^ are statistically about twice as large as those based on
<i>F</i>, and <i>R</i>- factors based on ALL data will be even larger.
;
_reflns_number_total     5363
_reflns_number_gt     5077
_reflns_threshold_expression     I>2\s(I)
_refine_ls_structure_factor_coef     Fsqd
_refine_ls_matrix_type     full
_refine_ls_R_factor_all     0.0570
_refine_ls_R_factor_gt     0.0539
_refine_ls_wR_factor_gt     0.1287
_refine_ls_wR_factor_ref     0.1316
_refine_ls_goodness_of_fit_ref     1.156
_refine_ls_restrained_S_all     1.156
_refine_ls_number_reflns     5363
_refine_ls_number_parameters     314
_refine_ls_number_restraints     0
_refine_ls_hydrogen_treatment     constr
_refine_ls_weighting_scheme     calc
_refine_ls_weighting_details
         'calc w=1/[\s^2^(Fo^2^)+(0.0531P)^2^+5.7746P] where P=(Fo^2^+2Fc^2^)/3'
_atom_sites_solution_hydrogens     geom
_atom_sites_solution_primary     direct
_atom_sites_solution_secondary     difmap
_refine_ls_shift/su_max     0.001
_refine_ls_shift/su_mean     0.000
_refine_diff_density_max     0.763
_refine_diff_density_min     -0.762
_refine_ls_extinction_method     none
_refine_ls_extinction_coef     ?
loop_
    _atom_type_symbol
    _atom_type_description
    _atom_type_scat_dispersion_real
    _atom_type_scat_dispersion_imag
    _atom_type_scat_source
    'C' 'C' 0.0033 0.0016
                         'International Tables Vol C Tables 4.2.6.8 and 6.1.1.4'
    'H' 'H' 0.0000 0.0000
                         'International Tables Vol C Tables 4.2.6.8 and 6.1.1.4'
    'N' 'N' 0.0061 0.0033
                         'International Tables Vol C Tables 4.2.6.8 and 6.1.1.4'
    'O' 'O' 0.0106 0.0060
                         'International Tables Vol C Tables 4.2.6.8 and 6.1.1.4'
    'Cr' 'Cr' 0.3209 0.6236
                         'International Tables Vol C Tables 4.2.6.8 and 6.1.1.4'
    'Ni' 'Ni' 0.3393 1.1124
                         'International Tables Vol C Tables 4.2.6.8 and 6.1.1.4'
_computing_data_collection     'SMART (Bruker, 2007)'
_computing_cell_refinement     'SAINT (Bruker, 2007)'
_computing_data_reduction     'SAINT (Bruker, 2007)'
_computing_structure_solution     'SHELXS97 (Sheldrick, 2008)'
_computing_structure_refinement     'SHELXL97 (Sheldrick, 2008)'
_computing_molecular_graphics     'SHELXTL (Sheldrick, 2008)'
_computing_publication_material     'SHELXTL (Sheldrick, 2008)'
loop_
    _atom_site_type_symbol
    _atom_site_label
    _atom_site_fract_x
    _atom_site_fract_y
    _atom_site_fract_z
    _atom_site_U_iso_or_equiv
    _atom_site_adp_type
    _atom_site_calc_flag
    _atom_site_refinement_flags
    _atom_site_occupancy
    _atom_site_disorder_assembly
    _atom_site_disorder_group
    O O1 1.2639(2) 0.12757(10) 1.40979(14) 0.0198(4) Uani d . 1 . .
    C C1 1.3690(3) 0.10694(14) 1.4854(2) 0.0196(5) Uani d . 1 . .
    C C2 1.3393(3) 0.09542(15) 1.5811(2) 0.0238(6) Uani d . 1 . .
    H H1 1.2466 0.1031 1.5889 0.029 Uiso calc R 1 . .
    C C3 1.4453(4) 0.07288(16) 1.6633(2) 0.0292(6) Uani d . 1 . .
    H H2 1.4231 0.0671 1.7258 0.035 Uiso calc R 1 . .
    C C4 1.5836(4) 0.05875(17) 1.6546(2) 0.0302(7) Uani d . 1 . .
    H H3 1.6532 0.0424 1.7100 0.036 Uiso calc R 1 . .
    C C5 1.6166(3) 0.06930(15) 1.5626(2) 0.0249(6) Uani d . 1 . .
    H H4 1.7095 0.0600 1.5563 0.030 Uiso calc R 1 . .
    C C6 1.5121(3) 0.09400(14) 1.4777(2) 0.0205(5) Uani d . 1 . .
    C C7 1.5585(3) 0.10267(15) 1.3849(2) 0.0211(5) Uani d . 1 . .
    H H5 1.6503 0.0871 1.3840 0.025 Uiso calc R 1 . .
    N N1 1.4815(2) 0.13043(12) 1.30349(17) 0.0181(4) Uani d . 1 . .
    Cr Cr1 1.28346(4) 0.17173(2) 1.28585(3) 0.01505(12) Uani d . 1 . .
    C C8 1.3751(3) 0.26188(15) 1.3624(2) 0.0211(5) Uani d . 1 . .
    N N2 1.4268(3) 0.31239(15) 1.4018(2) 0.0315(6) Uani d . 1 . .
    C C9 1.1978(3) 0.08685(13) 1.19052(19) 0.0150(5) Uani d . 1 . .
    N N3 1.1395(3) 0.05280(14) 1.1224(2) 0.0262(5) Uani d . 1 . .
    O O2 1.08976(19) 0.21092(10) 1.25226(14) 0.0174(4) Uani d . 1 . .
    C C10 1.0208(3) 0.23457(13) 1.1621(2) 0.0171(5) Uani d . 1 . .
    C C11 0.8713(3) 0.24589(14) 1.1438(2) 0.0201(5) Uani d . 1 . .
    H H6 0.8254 0.2372 1.1955 0.024 Uiso calc R 1 . .
    C C12 0.7910(3) 0.26948(15) 1.0515(2) 0.0230(6) Uani d . 1 . .
    H H7 0.6924 0.2760 1.0420 0.028 Uiso calc R 1 . .
    C C13 0.8559(3) 0.28365(16) 0.9720(2) 0.0263(6) Uani d . 1 . .
    H H8 0.8013 0.2989 0.9095 0.032 Uiso calc R 1 . .
    C C14 1.0025(3) 0.27454(15) 0.9879(2) 0.0226(5) Uani d . 1 . .
    H H9 1.0469 0.2852 0.9359 0.027 Uiso calc R 1 . .
    C C15 1.0869(3) 0.24956(14) 1.0807(2) 0.0183(5) Uani d . 1 . .
    C C16 1.2394(3) 0.24080(14) 1.0865(2) 0.0205(5) Uani d . 1 . .
    H H10 1.2736 0.2560 1.0316 0.025 Uiso calc R 1 . .
    N N4 1.3299(2) 0.21365(12) 1.16162(17) 0.0179(4) Uani d . 1 . .
    C C17 1.4833(3) 0.20758(16) 1.1619(2) 0.0231(6) Uani d . 1 . .
    H H11 1.5374 0.2463 1.1997 0.028 Uiso calc R 1 . .
    H H12 1.4956 0.2089 1.0932 0.028 Uiso calc R 1 . .
    C C18 1.5359(3) 0.13719(16) 1.2118(2) 0.0222(5) Uani d . 1 . .
    H H13 1.5006 0.0986 1.1656 0.027 Uiso calc R 1 . .
    H H14 1.6403 0.1358 1.2294 0.027 Uiso calc R 1 . .
    Ni Ni1 1.0000 0.0000 1.0000 0.01755(13) Uani d S 1 . .
    C C19 1.2881(3) -0.00106(16) 0.9439(2) 0.0234(6) Uani d . 1 . .
    H H15 1.3293 0.0285 1.0019 0.028 Uiso calc R 1 . .
    H H16 1.3413 0.0073 0.8926 0.028 Uiso calc R 1 . .
    N N5 1.1361(2) 0.01852(13) 0.90325(18) 0.0207(5) Uani d . 1 . .
    H H17 1.1026 -0.0078 0.8465 0.025 Uiso calc R 1 . .
    C C20 1.1149(3) 0.09359(15) 0.8731(2) 0.0240(6) Uani d . 1 . .
    H H18 1.1485 0.1018 0.8122 0.029 Uiso calc R 1 . .
    H H19 1.1698 0.1235 0.9265 0.029 Uiso calc R 1 . .
    C C21 0.9557(3) 0.11151(16) 0.8536(2) 0.0250(6) Uani d . 1 . .
    H H20 0.9409 0.1611 0.8361 0.030 Uiso calc R 1 . .
    H H21 0.9014 0.0837 0.7973 0.030 Uiso calc R 1 . .
    N N6 0.9049(3) 0.09605(13) 0.94632(17) 0.0211(5) Uani d . 1 . .
    H H22 0.9418 0.1298 0.9931 0.025 Uiso calc R 1 . .
    C C22 0.7465(3) 0.09755(16) 0.9297(2) 0.0239(6) Uani d . 1 . .
    H H23 0.7045 0.0646 0.8762 0.029 Uiso calc R 1 . .
    H H24 0.7118 0.1444 0.9074 0.029 Uiso calc R 1 . .
    C C23 0.6967(3) 0.07874(16) 1.0240(2) 0.0251(6) Uani d . 1 . .
    H H25 0.5962 0.0919 1.0131 0.030 Uiso calc R 1 . .
    H H26 0.7507 0.1071 1.0797 0.030 Uiso calc R 1 . .
    C C24 0.9633(4) 0.04217(18) 0.3659(3) 0.0322(7) Uani d . 1 . .
    H H27 1.0537 0.0235 0.3590 0.048 Uiso calc R 1 . .
    H H28 0.8967 0.0041 0.3649 0.048 Uiso calc R 1 . .
    H H29 0.9773 0.0672 0.4289 0.048 Uiso calc R 1 . .
    O O3 0.9074(2) 0.08903(12) 0.28438(17) 0.0290(5) Uani d . 1 . .
    H H30 0.9666 0.1201 0.2830 0.044 Uiso calc R 1 . .
loop_
    _atom_site_aniso_label
    _atom_site_aniso_U_11
    _atom_site_aniso_U_22
    _atom_site_aniso_U_33
    _atom_site_aniso_U_12
    _atom_site_aniso_U_13
    _atom_site_aniso_U_23
    O1 0.0190(9) 0.0243(9) 0.0166(9) 0.0000(7) 0.0051(7) -0.0010(7)
    C1 0.0251(13) 0.0169(12) 0.0168(12) -0.0006(10) 0.0047(10) -0.0012(9)
    C2 0.0291(14) 0.0225(13) 0.0217(13) -0.0005(11) 0.0098(11) -0.0008(10)
    C3 0.0450(18) 0.0252(14) 0.0165(13) -0.0004(13) 0.0057(12) 0.0009(11)
    C4 0.0352(16) 0.0289(15) 0.0213(14) -0.0003(12) -0.0035(12) 0.0014(11)
    C5 0.0224(13) 0.0236(13) 0.0252(14) -0.0003(11) -0.0009(11) 0.0004(11)
    C6 0.0221(13) 0.0190(12) 0.0187(12) -0.0047(10) 0.0018(10) -0.0033(10)
    C7 0.0165(12) 0.0234(13) 0.0233(13) 0.0001(10) 0.0047(10) -0.0046(10)
    N1 0.0161(10) 0.0236(11) 0.0163(10) -0.0017(8) 0.0073(8) -0.0038(8)
    Cr1 0.0139(2) 0.0187(2) 0.0133(2) -0.00180(14) 0.00477(15) -0.00241(14)
    C8 0.0179(12) 0.0277(14) 0.0182(12) -0.0023(10) 0.0055(10) -0.0047(10)
    N2 0.0283(13) 0.0338(14) 0.0339(14) -0.0063(11) 0.0102(11) -0.0067(11)
    C9 0.0132(10) 0.0153(11) 0.0165(11) -0.0002(9) 0.0035(9) -0.0035(9)
    N3 0.0231(12) 0.0284(13) 0.0282(13) 0.0007(10) 0.0083(10) 0.0018(10)
    O2 0.0157(8) 0.0225(9) 0.0151(9) -0.0011(7) 0.0056(7) 0.0000(7)
    C10 0.0179(12) 0.0165(11) 0.0167(12) -0.0006(9) 0.0038(9) -0.0032(9)
    C11 0.0189(12) 0.0195(12) 0.0239(13) 0.0014(10) 0.0091(10) 0.0020(10)
    C12 0.0171(12) 0.0222(13) 0.0295(15) 0.0033(10) 0.0049(11) 0.0042(11)
    C13 0.0261(14) 0.0271(14) 0.0253(14) 0.0058(11) 0.0057(11) 0.0074(11)
    C14 0.0241(13) 0.0227(13) 0.0219(13) 0.0020(10) 0.0071(11) 0.0031(10)
    C15 0.0194(12) 0.0178(12) 0.0192(12) 0.0003(9) 0.0077(10) 0.0005(9)
    C16 0.0234(13) 0.0211(12) 0.0203(13) -0.0021(10) 0.0121(11) 0.0000(10)
    N4 0.0155(10) 0.0221(11) 0.0188(11) -0.0031(8) 0.0092(8) -0.0009(8)
    C17 0.0155(12) 0.0356(15) 0.0204(13) -0.0018(11) 0.0084(10) 0.0014(11)
    C18 0.0185(12) 0.0295(14) 0.0205(13) 0.0013(10) 0.0082(10) -0.0025(11)
    Ni1 0.0168(2) 0.0196(2) 0.0167(2) -0.00043(17) 0.00499(18) -0.00011(17)
    C19 0.0179(13) 0.0315(15) 0.0223(14) 0.0001(10) 0.0077(11) -0.0021(11)
    N5 0.0202(11) 0.0236(11) 0.0187(11) -0.0001(9) 0.0053(9) -0.0027(9)
    C20 0.0256(13) 0.0237(13) 0.0241(13) -0.0018(11) 0.0089(11) 0.0020(11)
    C21 0.0316(15) 0.0248(14) 0.0198(13) 0.0036(11) 0.0087(11) 0.0025(10)
    N6 0.0221(11) 0.0230(11) 0.0176(11) 0.0009(9) 0.0038(9) -0.0010(9)
    C22 0.0224(13) 0.0257(14) 0.0227(13) 0.0042(11) 0.0041(11) -0.0007(11)
    C23 0.0218(13) 0.0303(15) 0.0235(14) 0.0040(11) 0.0060(11) -0.0025(11)
    C24 0.0296(15) 0.0342(17) 0.0319(16) -0.0043(13) 0.0059(13) 0.0031(13)
    O3 0.0240(10) 0.0339(11) 0.0288(11) -0.0053(9) 0.0058(9) 0.0000(9)
_geom_special_details
;
All esds (except the esd in the dihedral angle between two l.s. planes) are
estimated using the full covariance matrix. The cell esds are taken into
account individually in the estimation of esds in distances, angles and
torsion angles; correlations between esds in cell parameters are only used
when they are defined by crystal symmetry. An approximate (isotropic)
treatment of cell esds is used for estimating esds involving l.s. planes.
;
loop_
    _geom_bond_atom_site_label_1
    _geom_bond_atom_site_label_2
    _geom_bond_site_symmetry_2
    _geom_bond_distance
    _geom_bond_publ_flag
    O1 C1 . 1.313(3) ?
    O1 Cr1 . 1.930(2) ?
    C1 C2 . 1.413(4) ?
    C1 C6 . 1.420(4) ?
    C2 C3 . 1.384(4) ?
    C2 H1 . 0.9300 ?
    C3 C4 . 1.383(5) ?
    C3 H2 . 0.9300 ?
    C4 C5 . 1.376(5) ?
    C4 H3 . 0.9300 ?
    C5 C6 . 1.413(4) ?
    C5 H4 . 0.9300 ?
    C6 C7 . 1.443(4) ?
    C7 N1 . 1.285(4) ?
    C7 H5 . 0.9300 ?
    N1 C18 . 1.467(3) ?
    N1 Cr1 . 2.011(2) ?
    Cr1 O2 . 1.9464(19) ?
    Cr1 N4 . 2.010(2) ?
    Cr1 C8 . 2.080(3) ?
    Cr1 C9 . 2.103(2) ?
    C8 N2 . 1.148(4) ?
    C9 N3 . 1.156(4) ?
    N3 Ni1 . 2.117(3) ?
    O2 C10 . 1.322(3) ?
    C10 C11 . 1.408(4) ?
    C10 C15 . 1.429(4) ?
    C11 C12 . 1.379(4) ?
    C11 H6 . 0.9300 ?
    C12 C13 . 1.396(4) ?
    C12 H7 . 0.9300 ?
    C13 C14 . 1.378(4) ?
    C13 H8 . 0.9300 ?
    C14 C15 . 1.406(4) ?
    C14 H9 . 0.9300 ?
    C15 C16 . 1.453(4) ?
    C16 N4 . 1.277(4) ?
    C16 H10 . 0.9300 ?
    N4 C17 . 1.472(3) ?
    C17 C18 . 1.525(4) ?
    C17 H11 . 0.9700 ?
    C17 H12 . 0.9700 ?
    C18 H13 . 0.9700 ?
    C18 H14 . 0.9700 ?
    Ni1 N6 3_757 2.086(2) ?
    Ni1 N6 . 2.086(2) ?
    Ni1 N5 3_757 2.092(2) ?
    Ni1 N5 . 2.092(2) ?
    Ni1 N3 3_757 2.117(3) ?
    C19 N5 . 1.473(4) ?
    C19 C23 3_757 1.531(4) ?
    C19 H15 . 0.9700 ?
    C19 H16 . 0.9700 ?
    N5 C20 . 1.480(4) ?
    N5 H17 . 0.9100 ?
    C20 C21 . 1.521(4) ?
    C20 H18 . 0.9700 ?
    C20 H19 . 0.9700 ?
    C21 N6 . 1.485(4) ?
    C21 H20 . 0.9700 ?
    C21 H21 . 0.9700 ?
    N6 C22 . 1.478(4) ?
    N6 H22 . 0.9100 ?
    C22 C23 . 1.513(4) ?
    C22 H23 . 0.9700 ?
    C22 H24 . 0.9700 ?
    C23 C19 3_757 1.531(4) ?
    C23 H25 . 0.9700 ?
    C23 H26 . 0.9700 ?
    C24 O3 . 1.420(4) ?
    C24 H27 . 0.9600 ?
    C24 H28 . 0.9600 ?
    C24 H29 . 0.9600 ?
    O3 H30 . 0.8200 ?
loop_
    _geom_angle_atom_site_label_1
    _geom_angle_atom_site_label_2
    _geom_angle_atom_site_label_3
    _geom_angle_site_symmetry_1
    _geom_angle_site_symmetry_3
    _geom_angle
    _geom_angle_publ_flag
    C1 O1 Cr1 . . 126.52(18) ?
    O1 C1 C2 . . 118.7(3) ?
    O1 C1 C6 . . 124.3(2) ?
    C2 C1 C6 . . 117.0(3) ?
    C3 C2 C1 . . 121.3(3) ?
    C3 C2 H1 . . 119.4 ?
    C1 C2 H1 . . 119.4 ?
    C4 C3 C2 . . 121.4(3) ?
    C4 C3 H2 . . 119.3 ?
    C2 C3 H2 . . 119.3 ?
    C5 C4 C3 . . 118.9(3) ?
    C5 C4 H3 . . 120.6 ?
    C3 C4 H3 . . 120.6 ?
    C4 C5 C6 . . 121.2(3) ?
    C4 C5 H4 . . 119.4 ?
    C6 C5 H4 . . 119.4 ?
    C5 C6 C1 . . 120.1(3) ?
    C5 C6 C7 . . 116.4(3) ?
    C1 C6 C7 . . 123.4(2) ?
    N1 C7 C6 . . 124.4(3) ?
    N1 C7 H5 . . 117.8 ?
    C6 C7 H5 . . 117.8 ?
    C7 N1 C18 . . 121.3(2) ?
    C7 N1 Cr1 . . 126.18(19) ?
    C18 N1 Cr1 . . 112.47(17) ?
    O1 Cr1 O2 . . 94.74(8) ?
    O1 Cr1 N4 . . 172.76(9) ?
    O2 Cr1 N4 . . 92.47(9) ?
    O1 Cr1 N1 . . 90.82(9) ?
    O2 Cr1 N1 . . 173.49(9) ?
    N4 Cr1 N1 . . 82.02(10) ?
    O1 Cr1 C8 . . 92.10(10) ?
    O2 Cr1 C8 . . 93.88(10) ?
    N4 Cr1 C8 . . 86.81(10) ?
    N1 Cr1 C8 . . 89.29(10) ?
    O1 Cr1 C9 . . 95.82(9) ?
    O2 Cr1 C9 . . 86.51(9) ?
    N4 Cr1 C9 . . 85.20(10) ?
    N1 Cr1 C9 . . 89.57(9) ?
    C8 Cr1 C9 . . 172.01(11) ?
    N2 C8 Cr1 . . 177.7(3) ?
    N3 C9 Cr1 . . 164.0(2) ?
    C9 N3 Ni1 . . 170.0(2) ?
    C10 O2 Cr1 . . 125.54(16) ?
    O2 C10 C11 . . 118.3(2) ?
    O2 C10 C15 . . 124.7(2) ?
    C11 C10 C15 . . 117.0(2) ?
    C12 C11 C10 . . 122.0(3) ?
    C12 C11 H6 . . 119.0 ?
    C10 C11 H6 . . 119.0 ?
    C11 C12 C13 . . 120.8(3) ?
    C11 C12 H7 . . 119.6 ?
    C13 C12 H7 . . 119.6 ?
    C14 C13 C12 . . 118.7(3) ?
    C14 C13 H8 . . 120.6 ?
    C12 C13 H8 . . 120.6 ?
    C13 C14 C15 . . 121.7(3) ?
    C13 C14 H9 . . 119.1 ?
    C15 C14 H9 . . 119.1 ?
    C14 C15 C10 . . 119.7(2) ?
    C14 C15 C16 . . 116.1(2) ?
    C10 C15 C16 . . 124.2(2) ?
    N4 C16 C15 . . 124.6(2) ?
    N4 C16 H10 . . 117.7 ?
    C15 C16 H10 . . 117.7 ?
    C16 N4 C17 . . 121.2(2) ?
    C16 N4 Cr1 . . 125.90(19) ?
    C17 N4 Cr1 . . 112.89(17) ?
    N4 C17 C18 . . 107.0(2) ?
    N4 C17 H11 . . 110.3 ?
    C18 C17 H11 . . 110.3 ?
    N4 C17 H12 . . 110.3 ?
    C18 C17 H12 . . 110.3 ?
    H11 C17 H12 . . 108.6 ?
    N1 C18 C17 . . 107.9(2) ?
    N1 C18 H13 . . 110.1 ?
    C17 C18 H13 . . 110.1 ?
    N1 C18 H14 . . 110.1 ?
    C17 C18 H14 . . 110.1 ?
    H13 C18 H14 . . 108.4 ?
    N6 Ni1 N6 3_757 . 180.0000(10)
                                 ?
    N6 Ni1 N5 3_757 3_757 85.37(9) ?
    N6 Ni1 N5 . 3_757 94.63(9) ?
    N6 Ni1 N5 3_757 . 94.63(9) ?
    N6 Ni1 N5 . . 85.37(9) ?
    N5 Ni1 N5 3_757 . 180.0 ?
    N6 Ni1 N3 3_757 3_757 90.15(10) ?
    N6 Ni1 N3 . 3_757 89.85(10) ?
    N5 Ni1 N3 3_757 3_757 92.54(10) ?
    N5 Ni1 N3 . 3_757 87.46(9) ?
    N6 Ni1 N3 3_757 . 89.85(10) ?
    N6 Ni1 N3 . . 90.15(10) ?
    N5 Ni1 N3 3_757 . 87.46(9) ?
    N5 Ni1 N3 . . 92.54(10) ?
    N3 Ni1 N3 3_757 . 180.0 ?
    N5 C19 C23 . 3_757 111.5(2) ?
    N5 C19 H15 . . 109.3 ?
    C23 C19 H15 3_757 . 109.3 ?
    N5 C19 H16 . . 109.3 ?
    C23 C19 H16 3_757 . 109.3 ?
    H15 C19 H16 . . 108.0 ?
    C19 N5 C20 . . 113.8(2) ?
    C19 N5 Ni1 . . 115.47(18) ?
    C20 N5 Ni1 . . 105.70(17) ?
    C19 N5 H17 . . 107.2 ?
    C20 N5 H17 . . 107.2 ?
    Ni1 N5 H17 . . 107.2 ?
    N5 C20 C21 . . 109.1(2) ?
    N5 C20 H18 . . 109.9 ?
    C21 C20 H18 . . 109.9 ?
    N5 C20 H19 . . 109.9 ?
    C21 C20 H19 . . 109.9 ?
    H18 C20 H19 . . 108.3 ?
    N6 C21 C20 . . 109.1(2) ?
    N6 C21 H20 . . 109.9 ?
    C20 C21 H20 . . 109.9 ?
    N6 C21 H21 . . 109.9 ?
    C20 C21 H21 . . 109.9 ?
    H20 C21 H21 . . 108.3 ?
    C22 N6 C21 . . 113.6(2) ?
    C22 N6 Ni1 . . 114.53(18) ?
    C21 N6 Ni1 . . 105.33(17) ?
    C22 N6 H22 . . 107.7 ?
    C21 N6 H22 . . 107.7 ?
    Ni1 N6 H22 . . 107.7 ?
    N6 C22 C23 . . 112.8(2) ?
    N6 C22 H23 . . 109.0 ?
    C23 C22 H23 . . 109.0 ?
    N6 C22 H24 . . 109.0 ?
    C23 C22 H24 . . 109.0 ?
    H23 C22 H24 . . 107.8 ?
    C22 C23 C19 . 3_757 116.1(2) ?
    C22 C23 H25 . . 108.3 ?
    C19 C23 H25 3_757 . 108.3 ?
    C22 C23 H26 . . 108.3 ?
    C19 C23 H26 3_757 . 108.3 ?
    H25 C23 H26 . . 107.4 ?
    O3 C24 H27 . . 109.5 ?
    O3 C24 H28 . . 109.5 ?
    H27 C24 H28 . . 109.5 ?
    O3 C24 H29 . . 109.5 ?
    H27 C24 H29 . . 109.5 ?
    H28 C24 H29 . . 109.5 ?
    C24 O3 H30 . . 109.5 ?
loop_
    _geom_hbond_atom_site_label_D
    _geom_hbond_atom_site_label_H
    _geom_hbond_atom_site_label_A
    _geom_hbond_site_symmetry_A
    _geom_hbond_distance_DH
    _geom_hbond_distance_HA
    _geom_hbond_distance_DA
    _geom_hbond_angle_DHA
    O3 H30 O2 1_554 0.82 2.18 2.989(3) 168.0
    N5 H17 O3 3_756 0.91 2.34 3.212(3) 161.4
    C17 H12 N2 4_565 0.97 2.56 3.467(4) 156.2
data_global
_journal_data_validation_number     ?
_journal_date_recd_electronic     2010-04-30
_journal_date_accepted     2010-05-10
_journal_name_full     'Acta Crystallographica, Section E'
_journal_year     2010
_journal_volume     66
_journal_issue      6
_journal_page_first     m661
_journal_page_last     m662
_journal_paper_category     QM
_journal_coeditor_code     SJ2793
_publ_contact_author_name     'Dr. Shi Wang'
_publ_contact_author_address
;
Jiangsu Key Lab of Organic Electronics & Information Displays,
Institute of Advanced Materials (IAM),
Nanjing University of Posts and Telecommunications,
Nanjing 210046, People's Republic of China
;
_publ_contact_author_email     iamswang@njupt.edu.cn
_publ_contact_author_fax     '0086 25 8586 6396'
_publ_contact_author_phone     '0086 25 8586 6396'
_publ_section_title
;\
Di-\m~2~-cyanido-dicyanidobis{2,2'-[ethane-1,2-diylbis(nitrilomethylidyne)]\
diphenolato}(1,4,8,11-tetraazacyclotetradecane)dichromium(III)nickel(II)
methanol disolvate
;
loop_
    _publ_author_name
    _publ_author_address
    'Wang, Shi'
;
Jiangsu Key Laboratory of Organic Electronics & Information Displays,
Institute of Advanced Materials (IAM),
Nanjing University of Posts and Telecommunications,
Nanjing 210046, People's Republic of China
;
    'He, Wenrui'
;
Jiangsu Key Laboratory of Organic Electronics & Information Displays,
Institute of Advanced Materials (IAM),
Nanjing University of Posts and Telecommunications,
Nanjing 210046, People's Republic of China
;
    'Ding, Xuehua'
;
Jiangsu Key Laboratory of Organic Electronics & Information Displays,
Institute of Advanced Materials (IAM),
Nanjing University of Posts and Telecommunications,
Nanjing 210046, People's Republic of China
;
    'Huang, Wei'
;
Jiangsu Key Laboratory of Organic Electronics & Information Displays,
Institute of Advanced Materials (IAM),
Nanjing University of Posts and Telecommunications,
Nanjing 210046, People's Republic of China
;
