# Supplementary material for: Di-μ2-cyanido-dicyanidobis{2,2′-[ethane-1,2-diylbis(nitrilo­methyl­idyne)]diphenolato}(1,4,8,11-tetra­azacyclo­tetra­deca­ne)dichromium(III)nickel(II) methanol disolvate
Source: Acta Crystallogr Sect E Struct Rep Online. 2010 May 15;66(Pt 6):m661–2. doi: 10.1107/S1600536810016995 (PMC2979610; doi:10.1107/S1600536810016995)
Supplement: Supplementary file 2 [file e-66-0m661-Isup2.hkl]

# 
# h,k,l, Fc-squared, Fo-squared, sigma(Fo-squared) and status flag 
# 
data_I
_shelx_title ' 3' 
_shelx_refln_list_code          4 
_shelx_F_calc_maximum      232.06 
_exptl_crystal_F_000      1112.00 
_reflns_d_resolution_high  0.7689 
 
loop_ 
 _symmetry_equiv_pos_as_xyz 
 'x, y, z' 
 '-x, y+1/2, -z+1/2' 
 '-x, -y, -z' 
 'x, -y-1/2, z-1/2' 
 
_cell_length_a     9.5711 
_cell_length_b    18.9361 
_cell_length_c    13.5932 
_cell_angle_alpha  90.000 
_cell_angle_beta  103.934 
_cell_angle_gamma  90.000 
 
_shelx_F_squared_multiplier     1.000 
 
loop_ 
 _refln_index_h 
 _refln_index_k 
 _refln_index_l 
 _refln_F_squared_calc 
 _refln_F_squared_meas 
 _refln_F_squared_sigma 
 _refln_observed_status 
   2   0   0     2767.67     2410.56      4.47 o 
   3   0   0     4323.50     4063.11      2.86 o 
   4   0   0     4184.13     4247.11      4.56 o 
   5   0   0     7386.89     7834.30      1.07 o 
   6   0   0        2.92        7.42      0.18 o 
   7   0   0     5479.47     5125.38      3.49 o 
   8   0   0     2283.55     2066.16      6.44 o 
   9   0   0       19.30       12.87      3.40 o 
  10   0   0     1590.98     1569.49      4.47 o 
  11   0   0     1524.81     1592.73      6.35 o 
  12   0   0       70.94       84.13      1.25 o 
   2   1   0     8047.44     8706.93      3.84 o 
   3   1   0     1776.65     1543.29      5.01 o 
   4   1   0     4742.56     5457.89      8.49 o 
   5   1   0     1034.29     1194.77      4.74 o 
   6   1   0     1212.67      989.49      7.60 o 
   7   1   0      105.97      122.76      5.01 o 
   8   1   0      334.51      379.90      6.62 o 
   9   1   0       14.35       13.41      2.59 o 
  10   1   0      866.80      815.32      6.88 o 
  11   1   0      130.37      110.87      0.54 o 
  12   1   0      338.35      313.56      0.72 o 
   2   2   0     4262.16     4174.96      3.13 o 
   3   2   0      606.01      603.33      6.08 o 
   4   2   0      248.45      286.20      1.16 o 
   5   2   0     2167.36     2203.58      6.97 o 
   6   2   0     1105.75      925.03      8.40 o 
   7   2   0      709.44      672.36      4.29 o 
   8   2   0      221.78      162.28      8.32 o 
   9   2   0      383.83      431.31      4.29 o 
  10   2   0       10.21       21.28      6.44 o 
  11   2   0        1.14       26.91      8.67 o 
  12   2   0       52.94       52.13      7.60 o 
   1   3   0     2188.18     1659.52      5.63 o 
   2   3   0     3411.57     4081.89      7.15 o 
   3   3   0     7681.61     8518.46      0.27 o 
   4   3   0     9255.11    10192.37      2.32 o 
   5   3   0     7637.81     8186.75      7.51 o 
   6   3   0      150.22       83.51      3.84 o 
   7   3   0      110.94      118.74      7.60 o 
   8   3   0       60.08       25.66      6.71 o 
   9   3   0      295.63      310.43      8.49 o 
  10   3   0      199.25      259.38      6.88 o 
  11   3   0        0.80       19.13      5.81 o 
   0   4   0      148.20      161.38      7.78 o 
   1   4   0    30117.54    33760.36      2.50 o 
   2   4   0     2106.82     2051.05      5.45 o 
   3   4   0     2396.87     2728.77      8.67 o 
   4   4   0      185.78      339.13      2.59 o 
   5   4   0     6031.16     5801.22      8.14 o 
   6   4   0     3319.69     3241.71      5.45 o 
   7   4   0      902.18      777.86      2.50 o 
   8   4   0     1098.10     1080.33      8.85 o 
   9   4   0     1638.65     1704.32      8.05 o 
  10   4   0      362.77      354.15      0.89 o 
  11   4   0       44.56       39.79      3.93 o 
   1   5   0     4308.27     4391.96      1.79 o 
   2   5   0     2964.69     2739.94      4.83 o 
   3   5   0     4471.98     4431.65      6.71 o 
   4   5   0      706.30      532.43      4.74 o 
   5   5   0      666.29      598.68      0.89 o 
   6   5   0     1410.25     1537.75      7.24 o 
   7   5   0      116.89      116.86      8.14 o 
   8   5   0     1909.94     1979.16      3.84 o 
   9   5   0      277.28      291.03      5.45 o 
  10   5   0      400.15      393.04      0.89 o 
  11   5   0      336.66      326.79      1.07 o 
   0   6   0    22442.63    28018.14      4.47 o 
   1   6   0       45.04       38.71      8.14 o 
   2   6   0     1225.40     1253.61      2.24 o 
   3   6   0     5904.85     5873.38      0.09 o 
   4   6   0    10448.25    10675.54      7.60 o 
   5   6   0       93.88      183.20      7.33 o 
   6   6   0      927.41      819.70      3.31 o 
   7   6   0     7948.62     8399.81      6.26 o 
   8   6   0        6.37        8.76      6.88 o 
   9   6   0      867.43      792.08      8.76 o 
  10   6   0      264.82      334.21      6.80 o 
  11   6   0      489.22      529.57      0.89 o 
   1   7   0     4816.27     4103.08      1.16 o 
   2   7   0      682.59      530.64      4.38 o 
   3   7   0       82.30       98.80      7.78 o 
   4   7   0      296.83      257.05      1.97 o 
   5   7   0      947.22      965.44      1.52 o 
   6   7   0     7259.16     8034.48      1.97 o 
   7   7   0        7.74        5.99      0.09 o 
   8   7   0      985.77      974.47      2.77 o 
   9   7   0      249.79      223.43      1.16 o 
  10   7   0      119.68       73.32      7.24 o 
  11   7   0       66.85       37.19      6.88 o 
   0   8   0     3491.54     3597.82      3.93 o 
   1   8   0     7207.88     7460.39      1.79 o 
   2   8   0     3296.60     3049.48      3.31 o 
   3   8   0      203.56      153.43      0.18 o 
   4   8   0     2447.18     2386.06      1.16 o 
   5   8   0     1611.56     1447.62      4.11 o 
   6   8   0     1451.60     1540.43      3.84 o 
   7   8   0      141.02      180.52      0.72 o 
   8   8   0     2447.38     2492.64      4.74 o 
   9   8   0     1159.75     1194.51      8.23 o 
  10   8   0        2.48        3.13      7.24 o 
  11   8   0      129.01       61.96      0.09 o 
   1   9   0      166.77      142.52      8.67 o 
   2   9   0      432.63      330.28      7.33 o 
   3   9   0        1.81        4.56      3.76 o 
   4   9   0      400.18      423.44      3.58 o 
   5   9   0       16.72       29.77      2.06 o 
   6   9   0       13.07       14.39      3.84 o 
   7   9   0      877.01      912.24      8.85 o 
   8   9   0        0.45        6.26      5.01 o 
   9   9   0       90.30       96.47      5.54 o 
  10   9   0       99.68       61.33      6.53 o 
  11   9   0       23.32       19.22      5.90 o 
   0  10   0     8363.84     8635.49      7.15 o 
   1  10   0      872.07      691.94      6.53 o 
   2  10   0     2061.50     1754.65      4.74 o 
   3  10   0      473.33      353.61      3.84 o 
   4  10   0      150.08      122.76      6.35 o 
   5  10   0       35.46       31.38      2.06 o 
   6  10   0      503.51      503.02      5.28 o 
   7  10   0        1.53       13.59      7.60 o 
   8  10   0      123.22       83.78      0.89 o 
   9  10   0      786.10      874.78      5.10 o 
  10  10   0      386.45      385.26      0.80 o 
  11  10   0      347.05      458.13      0.89 o 
   1  11   0       24.33       25.84      3.93 o 
   2  11   0       71.81       77.16      5.90 o 
   3  11   0     1250.65     1302.60      1.97 o 
   4  11   0      111.68       84.22      8.23 o 
   5  11   0     1534.61     1479.63      2.50 o 
   6  11   0       63.73       52.84      6.88 o 
   7  11   0       17.74       17.26      6.62 o 
   8  11   0      613.83      572.93      0.09 o 
   9  11   0       24.41       16.27      5.45 o 
  10  11   0       77.50       49.18      1.97 o 
   0  12   0     9288.33    10170.74      3.04 o 
   1  12   0      986.80      936.29      4.29 o 
   2  12   0     1193.15     1211.49      7.96 o 
   3  12   0     2928.41     2786.44      4.56 o 
   4  12   0      902.51      903.12      4.38 o 
   5  12   0       64.33       66.34      5.54 o 
   6  12   0       70.53       50.78      7.87 o 
   7  12   0     2193.19     2444.45      2.41 o 
   8  12   0      131.83      132.95      6.26 o 
   9  12   0        4.98       10.73      5.90 o 
  10  12   0     1641.27     1867.49      2.06 o 
   1  13   0     1823.13     2011.35      4.56 o 
   2  13   0     1396.55     1339.08      6.26 o 
   3  13   0     1203.44     1168.58      1.61 o 
   4  13   0      132.11      161.56      1.52 o 
   5  13   0       51.68       24.05      3.93 o 
   6  13   0        4.89        8.76      7.69 o 
   7  13   0       11.91       20.39      1.34 o 
   8  13   0     1571.76     1719.34      0.18 o 
   9  13   0       73.76       64.02      0.89 o 
  10  13   0      109.74       63.48      7.87 o 
   0  14   0       13.61       42.74      8.49 o 
   1  14   0      138.30      110.06      5.90 o 
   2  14   0     2830.38     2832.30      6.97 o 
   3  14   0       18.03       12.79      5.81 o 
   4  14   0      131.85      101.48      8.85 o 
   5  14   0     1005.01     1033.39      3.84 o 
   6  14   0     2030.74     2052.83      4.11 o 
   7  14   0        2.02       14.84      2.59 o 
   8  14   0       42.88       44.26      1.07 o 
   9  14   0      753.50      825.25      4.56 o 
   1  15   0      692.72      713.31      6.44 o 
   2  15   0      176.49      179.71      3.04 o 
   3  15   0      459.13      498.63      2.32 o 
   4  15   0       88.10       98.53      8.14 o 
   5  15   0      164.49      154.32      0.54 o 
   6  15   0      355.47      362.55      4.29 o 
   7  15   0      375.71      375.70      0.89 o 
   8  15   0      172.45      103.09      8.23 o 
   9  15   0        2.42        9.84      7.15 o 
   0  16   0       69.79       84.67      0.72 o 
   1  16   0       11.17       10.10      0.27 o 
   2  16   0      356.24      328.58      3.58 o 
   3  16   0      452.04      460.64      2.86 o 
   4  16   0      779.64      724.12      4.83 o 
   5  16   0      929.53      964.72      0.80 o 
   6  16   0        4.33        8.76      1.25 o 
   7  16   0      980.14     1009.34      7.42 o 
   8  16   0      276.04      315.26      7.96 o 
   9  16   0       21.02       23.16      0.72 o 
   1  17   0       40.51       34.87      2.95 o 
   2  17   0      470.31      486.83      2.50 o 
   3  17   0      189.32      168.18      0.72 o 
   4  17   0      773.64      768.29      1.61 o 
   5  17   0      797.61      860.74      5.36 o 
   6  17   0       55.09       30.13      5.19 o 
   7  17   0        4.71       15.91      6.17 o 
   8  17   0       53.31       26.02      2.24 o 
   0  18   0     1561.50     1662.65      1.07 o 
   1  18   0      399.98      411.73      6.80 o 
   2  18   0       28.54       17.97      3.22 o 
   3  18   0     3006.12     3206.48      2.15 o 
   4  18   0      986.25     1052.44      7.42 o 
   5  18   0      210.28      200.28      7.24 o 
   6  18   0      310.70      298.36      5.81 o 
   7  18   0     1658.50     1842.10      0.98 o 
   8  18   0       81.60       28.88      6.88 o 
   1  19   0      637.22      695.07      0.72 o 
   2  19   0       40.68       27.27      7.24 o 
   3  19   0      296.81      285.13      3.31 o 
   4  19   0      600.25      643.48      3.67 o 
   5  19   0      407.35      401.89      1.88 o 
   6  19   0     1543.83     1589.87      2.06 o 
   7  19   0        3.46       13.59      0.98 o 
   0  20   0       62.57       28.88      6.88 o 
   1  20   0      630.68      670.03      4.74 o 
   2  20   0     1676.06     1842.99      2.95 o 
   3  20   0       26.80       21.99      2.15 o 
   4  20   0      258.99      260.09      7.51 o 
   5  20   0      165.56      149.85      7.96 o 
   6  20   0       39.48       23.25      4.29 o 
   7  20   0      187.56       93.97      4.11 o 
   1  21   0      155.97      107.65      8.32 o 
   2  21   0      174.02      183.29      0.09 o 
   3  21   0      257.38      265.99      4.56 o 
   4  21   0        0.48        6.53      0.54 o 
   5  21   0      318.80      304.26      5.36 o 
   6  21   0      130.26       88.07      0.72 o 
   0  22   0     1079.35     1189.05      1.97 o 
   1  22   0      234.62      245.43      1.43 o 
   2  22   0       63.72       46.94      7.24 o 
   3  22   0      128.46       92.18      0.09 o 
   4  22   0     1137.38     1189.86      5.99 o 
   5  22   0       89.83       46.67      6.62 o 
   1  23   0      109.89       81.18      8.14 o 
   2  23   0        6.56       16.27      6.44 o 
   3  23   0       21.77       18.06      1.97 o 
   4  23   0        0.19       16.99      8.85 o 
   0  24   0      799.87      910.36      3.76 o 
   1  24   0      256.68      232.02      2.68 o 
   2  24   0       70.12       43.36      8.23 o 
 -12   1   1       91.10       76.62      1.52 o 
 -11   1   1      266.16      262.06      6.97 o 
 -10   1   1       12.11       13.50      3.76 o 
  -9   1   1      554.98      507.93      4.47 o 
  -8   1   1     1945.68     2049.97      0.80 o 
  -7   1   1     1677.72     1540.07      0.27 o 
  -6   1   1      953.57      985.56      3.04 o 
  -5   1   1      198.99      202.06      4.56 o 
  -4   1   1     1280.95     1127.81      8.67 o 
  -3   1   1     3676.73     3978.26      1.52 o 
  -2   1   1      697.92      798.07      2.41 o 
   2   1   1      198.28      106.31      4.11 o 
   3   1   1     7000.38     7440.81      8.14 o 
   4   1   1        1.70        7.87      6.88 o 
   5   1   1      108.94      169.16      2.59 o 
   6   1   1      926.13      811.48      0.63 o 
   7   1   1     2433.56     2416.91      6.97 o 
   8   1   1       26.83       20.12      4.83 o 
   9   1   1     1047.80     1090.70      8.67 o 
  10   1   1     1517.25     1655.41      3.84 o 
  11   1   1       14.15       16.99      0.98 o 
 -12   2   1       40.26       22.53      7.96 o 
 -11   2   1      509.29      446.78      7.42 o 
 -10   2   1        0.64        1.52      4.11 o 
  -9   2   1      516.04      561.49      8.76 o 
  -8   2   1        4.49        9.12      5.54 o 
  -7   2   1       72.59       20.21      4.20 o 
  -6   2   1       20.60        7.42      5.19 o 
  -5   2   1     2357.12     2650.18      4.47 o 
  -4   2   1    22190.63    25345.26      4.20 o 
  -3   2   1     5539.15     6759.15      0.18 o 
  -2   2   1     4838.91     5735.06      5.36 o 
  -1   2   1      519.63      544.50      2.15 o 
   1   2   1     5755.78     5412.83      6.26 o 
   2   2   1        4.11       18.42      4.74 o 
   3   2   1     2758.05     2265.27      5.19 o 
   4   2   1        1.42        7.69      6.97 o 
   5   2   1    10346.59    10788.11      8.05 o 
   6   2   1       99.58       80.38      0.89 o 
   7   2   1      733.96      764.00      1.34 o 
   8   2   1       24.62       28.16      1.52 o 
   9   2   1      749.95      733.33      1.70 o 
  10   2   1     1170.41     1281.59      0.72 o 
  11   2   1      677.16      711.79      7.60 o 
 -12   3   1       68.18        2.95      2.24 o 
 -11   3   1        0.51        5.01      4.20 o 
 -10   3   1     2404.30     2526.26      0.36 o 
  -9   3   1      191.23      239.53      6.62 o 
  -8   3   1       26.94       11.53      1.70 o 
  -7   3   1     2875.66     2901.42      4.56 o 
  -6   3   1     8616.42     9079.32      6.26 o 
  -5   3   1     1374.15     1447.80      5.54 o 
  -4   3   1     2148.96     2275.28      3.76 o 
  -3   3   1    11894.76    11665.12      4.38 o 
  -2   3   1     1014.84     1276.85      8.23 o 
  -1   3   1     2173.84     2610.93      6.08 o 
   0   3   1    10439.86    10208.11      5.28 o 
   1   3   1    32601.09    33548.01      4.20 o 
   2   3   1      620.14      766.77      5.45 o 
   3   3   1      600.91      677.99      8.32 o 
   4   3   1    18511.37    19276.61      3.04 o 
   5   3   1     2162.68     2018.41      7.33 o 
   6   3   1       25.40       31.83      0.27 o 
   7   3   1     2664.62     2607.98      3.67 o 
   8   3   1     4241.60     4580.70      3.67 o 
   9   3   1       10.55        9.48      4.65 o 
  10   3   1       78.61       41.75      8.05 o 
  11   3   1     1699.17     1841.74      1.52 o 
 -12   4   1       35.08        8.67      4.11 o 
 -11   4   1      706.98      766.50      6.35 o 
 -10   4   1       19.84       11.18      3.22 o 
  -9   4   1      294.67      347.18      2.77 o 
  -8   4   1      525.81      457.06      7.24 o 
  -7   4   1      815.62      884.61      5.90 o 
  -6   4   1      371.84      430.59      3.22 o 
  -5   4   1     5155.32     5248.50      5.72 o 
  -4   4   1     1020.33      891.50      0.27 o 
  -3   4   1     3652.70     3808.47      8.32 o 
  -2   4   1      171.15      142.79      0.36 o 
  -1   4   1     6429.72     6966.76      6.08 o 
   0   4   1    20051.00    22210.13      5.90 o 
   1   4   1     1229.19     1185.03      6.53 o 
   2   4   1     5217.02     4922.69      4.02 o 
   3   4   1     1034.56     1219.45      8.67 o 
   4   4   1     1351.55     1326.38      1.70 o 
   5   4   1     4089.86     4406.26      3.84 o 
   6   4   1       55.58       44.53      4.02 o 
   7   4   1     1732.13     1747.68      2.15 o 
   8   4   1      153.84      102.82      8.14 o 
   9   4   1      734.35      790.11      6.71 o 
  10   4   1      361.01      315.26      2.59 o 
  11   4   1       23.93       31.56      4.56 o 
 -11   5   1      360.08      390.27      7.15 o 
 -10   5   1       48.60       26.64      4.65 o 
  -9   5   1       10.93       21.64      0.80 o 
  -8   5   1      376.44      376.50      6.35 o 
  -7   5   1      372.74      373.37      6.71 o 
  -6   5   1       26.76       36.84      8.49 o 
  -5   5   1     2777.72     2555.94      8.76 o 
  -4   5   1     7186.39     7705.73      3.13 o 
  -3   5   1     3803.37     4063.20      2.06 o 
  -2   5   1     3557.20     3407.02      0.54 o 
  -1   5   1     1813.73     2540.83      5.45 o 
   0   5   1     8678.75     8861.34      5.63 o 
   1   5   1    20882.04    23635.13      0.89 o 
   2   5   1     7821.98     7935.51      3.76 o 
   3   5   1     1552.70     1138.71      7.42 o 
   4   5   1      844.17     1125.75      2.06 o 
   5   5   1      209.67      127.41      6.53 o 
   6   5   1     7159.54     7220.77      0.45 o 
   7   5   1      257.53      230.05      5.45 o 
   8   5   1     1326.36     1223.65      2.68 o 
   9   5   1      763.97      859.22      3.49 o 
  10   5   1      254.14      268.76      4.11 o 
  11   5   1       22.13       29.06      6.08 o 
 -11   6   1       10.30       31.74      6.97 o 
 -10   6   1        2.69        9.57      5.72 o 
  -9   6   1      576.13      570.88      0.54 o 
  -8   6   1       32.28       28.61      7.87 o 
  -7   6   1        2.93        2.15      6.80 o 
  -6   6   1       11.47        6.17      6.35 o 
  -5   6   1      811.78      777.77      3.49 o 
  -4   6   1      150.29      152.53      2.32 o 
  -3   6   1      294.43      418.70      0.98 o 
  -2   6   1       81.82       31.29      7.06 o 
  -1   6   1       76.53       57.04      1.25 o 
   0   6   1      875.50      798.60      5.36 o 
   1   6   1    44740.75    50820.25      4.02 o 
   2   6   1      246.65      301.04      2.86 o 
   3   6   1     2818.69     2779.55      8.32 o 
   4   6   1       15.37       10.64      4.20 o 
   5   6   1      717.70      793.68      2.68 o 
   6   6   1      189.31      177.57      7.78 o 
   7   6   1       79.79       56.06      4.47 o 
   8   6   1       21.42       17.35      5.63 o 
   9   6   1      349.50      309.00      5.28 o 
  10   6   1       22.81       20.30      6.35 o 
  11   6   1       28.79       49.98      7.60 o 
 -11   7   1      168.26      173.19      0.89 o 
 -10   7   1       57.37       48.28      1.34 o 
  -9   7   1      423.27      386.34      8.14 o 
  -8   7   1     1422.69     1362.42      2.59 o 
  -7   7   1      484.74      406.10      7.06 o 
  -6   7   1      536.03      455.27      2.68 o 
  -5   7   1     6062.53     6201.33      6.80 o 
  -4   7   1      882.12      682.91      3.31 o 
  -3   7   1      345.19      218.61      5.10 o 
  -2   7   1     2559.85     2249.18      0.54 o 
  -1   7   1     1352.87      979.83      7.06 o 
   0   7   1     3929.81     3549.19      5.54 o 
   1   7   1     4265.40     4103.08      1.07 o 
   2   7   1     7702.33     7675.78      0.80 o 
   3   7   1     3111.53     2690.14      0.63 o 
   4   7   1      148.44       82.52      7.78 o 
   5   7   1     1696.13     1547.94      2.77 o 
   6   7   1     2789.39     2726.35      7.24 o 
   7   7   1     1106.31     1110.73      7.51 o 
   8   7   1       14.79       15.83      7.06 o 
   9   7   1      262.09      256.51      4.65 o 
  10   7   1      592.96      575.62      8.76 o 
  11   7   1      143.84       61.42      8.14 o 
 -11   8   1      346.68      307.75      5.45 o 
 -10   8   1       79.75       97.19      8.76 o 
  -9   8   1      943.71      990.65      3.93 o 
  -8   8   1        0.06        8.05      2.06 o 
  -7   8   1     1971.70     2093.96      7.06 o 
  -6   8   1      316.53      371.76      4.92 o 
  -5   8   1       37.75       23.43      4.02 o 
  -4   8   1       32.82        6.88      5.36 o 
  -3   8   1      405.37      379.01      6.08 o 
  -2   8   1     2177.37     1686.44      6.97 o 
  -1   8   1      433.13      376.77      8.14 o 
   0   8   1       89.25       11.80      3.93 o 
   1   8   1      836.71      948.81      4.74 o 
   2   8   1     1627.81     1525.14      0.09 o 
   3   8   1     2044.30     1976.03      0.72 o 
   4   8   1     3402.49     3533.09      2.86 o 
   5   8   1      594.63      639.19      7.42 o 
   6   8   1        2.30       12.16      1.34 o 
   7   8   1      546.88      511.15      1.52 o 
   8   8   1       88.99       61.87      5.45 o 
   9   8   1      568.12      545.40      0.27 o 
  10   8   1        2.37       12.34      4.47 o 
  11   8   1        5.01       16.00      3.58 o 
 -11   9   1        1.01       11.53      3.93 o 
 -10   9   1     1454.89     1575.75      4.38 o 
  -9   9   1      179.80      119.72      1.88 o 
  -8   9   1      587.81      627.92      5.99 o 
  -7   9   1     2043.20     2062.49      4.11 o 
  -6   9   1     3213.95     3194.50      5.36 o 
  -5   9   1      429.16      341.01      2.68 o 
  -4   9   1      592.53      556.84      8.05 o 
  -3   9   1     8551.76     8607.51      6.08 o 
  -2   9   1     3042.60     2850.63      3.22 o 
  -1   9   1      219.20      164.33      1.79 o 
   0   9   1     3081.81     2515.26      5.28 o 
   1   9   1    10076.94    10142.13      3.04 o 
   2   9   1        2.58       10.82      0.09 o 
   3   9   1      522.35      378.83      5.45 o 
   4   9   1     2409.28     2175.68      3.67 o 
   5   9   1        7.73       20.74      1.79 o 
   6   9   1     2115.49     2148.50      3.13 o 
   7   9   1       66.42       32.90      2.68 o 
   8   9   1     2971.75     3186.01      3.49 o 
   9   9   1       23.00       20.39      2.59 o 
  10   9   1        1.10        1.61      6.35 o 
  11   9   1      606.76      724.75      1.25 o 
 -11  10   1      277.44      236.22      2.15 o 
 -10  10   1      599.41      602.53      7.42 o 
  -9  10   1     1156.12     1136.03      3.22 o 
  -8  10   1       33.72       31.29      8.85 o 
  -7  10   1     1540.01     1449.50      4.83 o 
  -6  10   1      538.25      489.96      3.49 o 
  -5  10   1     1260.46     1216.14      2.24 o 
  -4  10   1      498.11      472.26      4.29 o 
  -3  10   1       96.39       78.23      5.90 o 
  -2  10   1     5154.11     5460.22      5.54 o 
  -1  10   1     2524.03     2750.14      5.72 o 
   0  10   1       28.62       40.14      8.85 o 
   1  10   1       19.13        0.98      1.07 o 
   2  10   1     8394.32     9090.14      5.28 o 
   3  10   1     2083.81     1981.57      2.32 o 
   4  10   1        1.20       13.05      6.88 o 
   5  10   1      101.43       95.76      4.11 o 
   6  10   1       26.56       15.38      2.41 o 
   7  10   1      154.79      173.19      3.84 o 
   8  10   1       95.48       94.51      5.19 o 
   9  10   1      638.01      634.36      0.98 o 
  10  10   1       42.96       25.48      6.17 o 
 -10  11   1        1.21       14.31      7.42 o 
  -9  11   1      238.72      220.93      7.60 o 
  -8  11   1     1800.75     1913.45      2.41 o 
  -7  11   1     1497.93     1494.12      8.23 o 
  -6  11   1        5.60       14.48      6.44 o 
  -5  11   1     1793.04     1761.63      0.89 o 
  -4  11   1     2879.38     2797.08      8.67 o 
  -3  11   1      595.99      714.38      7.42 o 
  -2  11   1       12.01        7.96      5.54 o 
  -1  11   1     5544.39     5931.94      3.13 o 
   0  11   1     4030.75     3825.46      5.72 o 
   1  11   1     3699.19     3655.58      0.63 o 
   2  11   1     1451.52     1087.57      3.22 o 
   3  11   1     5951.90     5880.26      3.04 o 
   4  11   1      719.85      717.24      6.53 o 
   5  11   1      431.89      402.79      1.97 o 
   6  11   1       82.35       90.21      8.49 o 
   7  11   1      908.92      904.46      3.04 o 
   8  11   1      129.64      100.76      3.84 o 
   9  11   1      457.10      483.61      0.09 o 
  10  11   1     2119.03     2281.45      3.58 o 
 -10  12   1       33.85       31.47      6.08 o 
  -9  12   1       47.85       23.34      7.33 o 
  -8  12   1       72.39       39.34      2.06 o 
  -7  12   1       64.36       43.81      1.16 o 
  -6  12   1      216.55      213.51      6.53 o 
  -5  12   1       12.82        6.44      8.32 o 
  -4  12   1      597.56      580.44      0.18 o 
  -3  12   1        6.71        9.57      2.24 o 
  -2  12   1      633.67      670.66      1.97 o 
  -1  12   1        4.80       11.98      8.32 o 
   0  12   1       76.13       59.01      6.53 o 
   1  12   1     4029.89     4183.72      0.36 o 
   2  12   1      194.00      187.49      0.63 o 
   3  12   1      404.15      409.85      5.36 o 
   4  12   1      128.37       95.22      8.49 o 
   5  12   1      118.92       96.83      6.97 o 
   6  12   1     1997.12     2058.20      4.65 o 
   7  12   1      270.65      304.97      8.14 o 
   8  12   1       82.58       66.43      0.36 o 
   9  12   1      339.36      360.23      0.45 o 
  10  12   1      288.13      355.49      5.28 o 
 -10  13   1      377.44      433.28      4.56 o 
  -9  13   1        1.97       29.77      0.72 o 
  -8  13   1      662.27      671.19      6.62 o 
  -7  13   1      725.09      722.87      2.59 o 
  -6  13   1     1004.01     1011.75      1.70 o 
  -5  13   1      160.87      149.76      3.13 o 
  -4  13   1      582.01      546.02      5.72 o 
  -3  13   1      854.47      806.20      0.63 o 
  -2  13   1       19.49       21.73      2.86 o 
  -1  13   1      590.98      607.54      8.23 o 
   0  13   1     1172.76     1088.47      2.41 o 
   1  13   1      634.02      536.01      8.23 o 
   2  13   1      105.52       75.19      2.15 o 
   3  13   1     3207.66     3005.94      6.80 o 
   4  13   1     1019.97      932.63      0.89 o 
   5  13   1        5.65        9.75      2.59 o 
   6  13   1       44.69       50.07      2.77 o 
   7  13   1      144.60      113.64      0.89 o 
   8  13   1      126.85      127.14      7.33 o 
   9  13   1      220.34      219.77      4.47 o 
  10  13   1        2.29       21.10      4.74 o 
 -10  14   1      220.90      258.75      7.51 o 
  -9  14   1      267.75      239.88      3.49 o 
  -8  14   1      100.39       85.12      8.40 o 
  -7  14   1      382.29      381.15      6.08 o 
  -6  14   1      465.84      491.30      7.33 o 
  -5  14   1        0.96       -0.89      0.89 o 
  -4  14   1      892.89      870.49      0.36 o 
  -3  14   1      990.04      954.71      0.45 o 
  -2  14   1      959.41     1012.20      2.15 o 
  -1  14   1        3.91       13.05      4.11 o 
   0  14   1      151.88      173.19      5.72 o 
   1  14   1       44.47       44.88      7.78 o 
   2  14   1       15.60       14.84      0.80 o 
   3  14   1      231.63      206.00      2.41 o 
   4  14   1        8.60        1.52      6.17 o 
   5  14   1       70.55       58.65      6.53 o 
   6  14   1        5.25       18.33      2.50 o 
   7  14   1      364.49      336.98      2.32 o 
   8  14   1      663.61      688.90      1.97 o 
   9  14   1       13.33       15.47      2.68 o 
  -9  15   1      490.46      501.41      2.95 o 
  -8  15   1      708.61      677.10      1.07 o 
  -7  15   1      152.16      139.57      6.53 o 
  -6  15   1     3327.58     3532.29      1.79 o 
  -5  15   1      133.69      127.05      3.76 o 
  -4  15   1      236.99      198.49      7.60 o 
  -3  15   1     5480.61     5798.18      1.07 o 
  -2  15   1     1361.70     1305.46      0.54 o 
  -1  15   1      239.29      287.00      6.80 o 
   0  15   1      937.33      940.58      3.13 o 
   1  15   1      984.59      928.69      1.70 o 
   2  15   1      139.73      160.22      8.14 o 
   3  15   1      112.12      105.50      8.14 o 
   4  15   1     2636.20     2592.78      2.32 o 
   5  15   1     1418.15     1438.86      0.27 o 
   6  15   1      603.36      569.27      1.16 o 
   7  15   1      690.50      795.74      1.25 o 
   8  15   1      577.05      590.28      0.89 o 
   9  15   1       17.06       31.20      2.77 o 
  -9  16   1      133.56       89.14      4.83 o 
  -8  16   1       30.40       17.70      7.06 o 
  -7  16   1     1595.29     1657.29      5.54 o 
  -6  16   1       88.89       64.64      6.53 o 
  -5  16   1      756.41      785.01      7.78 o 
  -4  16   1      838.40      866.20      1.07 o 
  -3  16   1      613.93      611.83      6.44 o 
  -2  16   1     1039.50     1062.90      5.63 o 
  -1  16   1       38.69       35.94      1.97 o 
   0  16   1      496.06      547.63      1.43 o 
   1  16   1        4.09       20.21      2.41 o 
   2  16   1     1022.03      998.61      8.67 o 
   3  16   1      341.22      421.30      3.76 o 
   4  16   1       83.75       57.31      1.43 o 
   5  16   1        3.49       19.94      6.26 o 
   6  16   1        6.52       11.71      3.13 o 
   7  16   1     2746.31     3043.93      7.42 o 
   8  16   1        0.81        6.62      7.51 o 
  -8  17   1     1744.13     1864.63      4.74 o 
  -7  17   1       91.15       60.80      2.24 o 
  -6  17   1        0.04        6.35      5.28 o 
  -5  17   1     1504.82     1571.01      7.69 o 
  -4  17   1     1261.63     1339.97      7.51 o 
  -3  17   1       10.07       14.48      8.85 o 
  -2  17   1      704.47      645.98      6.17 o 
  -1  17   1     2871.46     3039.20      8.32 o 
   0  17   1      116.48      127.59      0.98 o 
   1  17   1       19.74        7.96      6.71 o 
   2  17   1     1482.29     1534.71      3.67 o 
   3  17   1     1113.55     1126.20      1.25 o 
   4  17   1       24.56       16.81      4.20 o 
   5  17   1        1.49       17.26      0.45 o 
   6  17   1     1974.50     2099.68      3.40 o 
   7  17   1      235.44      248.47      3.04 o 
   8  17   1      124.16       69.92      6.44 o 
  -8  18   1      207.94      204.57      2.68 o 
  -7  18   1      948.12     1035.63      1.43 o 
  -6  18   1      621.56      601.72      1.16 o 
  -5  18   1       53.46       35.94      6.88 o 
  -4  18   1      803.40      819.17      2.06 o 
  -3  18   1       72.48       66.52      6.97 o 
  -2  18   1      419.91      421.92      0.89 o 
  -1  18   1        2.06        6.53      1.25 o 
   0  18   1        3.44        8.49      4.11 o 
   1  18   1       95.53       87.80      3.31 o 
   2  18   1      784.28      673.61      6.26 o 
   3  18   1      268.17      286.29      6.53 o 
   4  18   1      566.43      593.05      7.06 o 
   5  18   1      442.78      465.46      7.24 o 
   6  18   1      458.66      391.34      6.80 o 
   7  18   1        5.03       28.25      6.80 o 
   8  18   1       25.09        8.76      2.24 o 
  -7  19   1       39.37       32.19      6.26 o 
  -6  19   1       20.56       19.94      1.79 o 
  -5  19   1       19.29       15.02      1.61 o 
  -4  19   1     1055.55     1004.96      1.43 o 
  -3  19   1     1482.58     1495.28      5.72 o 
  -2  19   1      151.46      139.03      5.19 o 
  -1  19   1      858.40      923.69      3.31 o 
   0  19   1      156.36      114.18      2.95 o 
   1  19   1      343.32      456.97      5.72 o 
   2  19   1       93.76       59.90      0.36 o 
   3  19   1      104.92       87.35      3.22 o 
   4  19   1      638.43      721.08      7.87 o 
   5  19   1      175.26      133.13      7.06 o 
   6  19   1      245.48      286.82      5.45 o 
   7  19   1      131.14       98.08      1.43 o 
  -7  20   1       33.43       38.18      6.71 o 
  -6  20   1      160.47      163.62      2.86 o 
  -5  20   1       18.39       19.40      7.60 o 
  -4  20   1       77.08       37.64      8.85 o 
  -3  20   1       89.10       68.58      5.01 o 
  -2  20   1      324.00      346.46      4.11 o 
  -1  20   1       63.21       65.98      1.07 o 
   0  20   1        0.67       15.56      5.90 o 
   1  20   1       99.50       47.92      0.09 o 
   2  20   1      224.61      202.96      8.05 o 
   3  20   1      198.76      142.16      7.78 o 
   4  20   1       76.20       58.65      1.43 o 
   5  20   1      857.62      882.02      5.36 o 
   6  20   1      328.89      289.15      6.97 o 
  -6  21   1      178.41      129.73      3.93 o 
  -5  21   1       51.56       17.61      5.45 o 
  -4  21   1      181.16      145.92      4.47 o 
  -3  21   1      196.21      166.12      6.35 o 
  -2  21   1      348.99      353.17      2.50 o 
  -1  21   1       15.35       15.02      4.65 o 
   0  21   1     1220.70     1349.72      3.76 o 
   1  21   1     2237.00     2444.98      4.02 o 
   2  21   1       79.26       68.04      1.97 o 
   3  21   1      200.93      176.76      7.87 o 
   4  21   1     1098.64     1163.66      7.24 o 
   5  21   1      325.86      356.38      6.26 o 
   6  21   1      527.85      509.19      1.61 o 
  -5  22   1       77.00       65.98      2.06 o 
  -4  22   1       26.49       42.74      7.87 o 
  -3  22   1       89.94       51.05      0.09 o 
  -2  22   1      761.51      757.56      4.92 o 
  -1  22   1        0.99       15.29      4.56 o 
   0  22   1     1349.35     1482.40      7.96 o 
   1  22   1      246.33      277.88      2.68 o 
   2  22   1      285.51      241.94      0.63 o 
   3  22   1      392.90      377.75      8.14 o 
   4  22   1      180.08      135.72      2.41 o 
   5  22   1     1282.22     1402.65      5.72 o 
  -4  23   1       34.18       15.83      7.06 o 
  -3  23   1        9.28        9.12      5.54 o 
  -2  23   1        3.09       19.58      4.83 o 
  -1  23   1      696.90      746.30      2.59 o 
   0  23   1        5.96       16.63      0.80 o 
   1  23   1      498.07      445.17      3.49 o 
   2  23   1      421.38      455.63      2.86 o 
   3  23   1      947.41     1040.19      2.24 o 
   4  23   1       20.93       11.80      7.69 o 
  -2  24   1      188.84      154.23      7.51 o 
  -1  24   1       39.21       35.58      1.34 o 
   0  24   1      518.80      545.04      8.76 o 
   1  24   1      193.09      121.15      1.61 o 
   2  24   1        5.03       12.87      8.05 o 
 -12   0   2      706.27      767.22      4.47 o 
 -11   0   2      983.15      901.87      3.31 o 
 -10   0   2      648.28      574.72      1.97 o 
  -9   0   2     2217.10     2338.41      4.83 o 
  -8   0   2       94.08       44.08      3.40 o 
  -7   0   2     3227.17     3336.75      3.22 o 
  -6   0   2     9592.23     9641.70      8.76 o 
  -5   0   2    15816.00    16867.84      1.07 o 
  -4   0   2     1920.18     1630.73      8.40 o 
  -3   0   2    10644.30    10545.72      4.56 o 
  -2   0   2     7046.45     7316.35      0.45 o 
  -1   0   2     1032.28      687.91      4.65 o 
   1   0   2     8949.35     8285.37      2.95 o 
   2   0   2     3397.93     3727.56      5.54 o 
   3   0   2      445.17      577.85      4.83 o 
   4   0   2      151.09      202.06      8.85 o 
   5   0   2     5545.86     5111.34      3.76 o 
   6   0   2       66.11       65.00      3.76 o 
   7   0   2      846.65      812.37      3.04 o 
   8   0   2     6801.98     7325.83      3.93 o 
   9   0   2      898.24      963.65      5.63 o 
  10   0   2      349.08      300.06      8.85 o 
  11   0   2      234.36      372.84      4.92 o 
 -12   1   2      220.10      162.19      5.63 o 
 -11   1   2       41.72       23.51      0.89 o 
 -10   1   2      414.63      448.12      3.31 o 
  -9   1   2      204.66      145.74      7.60 o 
  -8   1   2      469.07      454.73      2.77 o 
  -7   1   2      631.96      602.62      5.90 o 
  -6   1   2       33.13       14.93      2.06 o 
  -5   1   2     1005.10     1006.84      5.81 o 
  -4   1   2      878.01      730.65      3.22 o 
  -3   1   2     6223.16     6361.82      0.45 o 
  -2   1   2       35.76       96.56      1.34 o 
  -1   1   2    12167.91    14448.61      7.87 o 
   0   1   2      116.21      170.86      0.80 o 
   1   1   2     9454.11     9419.97      8.14 o 
   2   1   2       14.47       11.71      0.36 o 
   3   1   2      334.13      213.33      8.40 o 
   4   1   2     2053.66     1987.30      2.59 o 
   5   1   2        4.97       11.09      2.41 o 
   6   1   2     5529.97     5724.60      3.40 o 
   7   1   2     1137.10     1165.72      0.80 o 
   8   1   2      507.75      598.95      5.54 o 
   9   1   2     1593.29     1642.98      7.78 o 
  10   1   2      427.93      412.62      5.19 o 
  11   1   2     1506.37     1582.72      1.61 o 
 -12   2   2      125.62       63.03      4.47 o 
 -11   2   2      888.99      934.50      3.40 o 
 -10   2   2      501.08      505.16      8.14 o 
  -9   2   2       63.31       35.94      3.67 o 
  -8   2   2     1330.12     1280.70      1.88 o 
  -7   2   2     2094.31     2130.53      8.67 o 
  -6   2   2      850.22      719.83      3.67 o 
  -5   2   2      640.69      991.46      2.95 o 
  -4   2   2      631.36      413.07      8.67 o 
  -3   2   2    12006.04    12056.11      7.24 o 
  -2   2   2      108.89       69.65      5.01 o 
  -1   2   2       38.19       13.32      0.09 o 
   0   2   2    13719.15    13499.17      0.18 o 
   1   2   2      141.66      268.50      6.80 o 
   2   2   2       84.10      119.54      3.49 o 
   3   2   2     5972.73     5948.57      2.68 o 
   4   2   2     3930.86     3897.34      3.04 o 
   5   2   2     1612.75     1576.28      5.72 o 
   6   2   2      828.62      750.68      6.44 o 
   7   2   2     1711.11     1715.94      5.81 o 
   8   2   2      230.90      226.03      6.17 o 
   9   2   2       23.89       26.02      7.42 o 
  10   2   2      896.32     1050.65      4.02 o 
  11   2   2      382.41      393.04      0.45 o 
 -12   3   2      204.38      139.39      6.17 o 
 -11   3   2       66.49       23.69      3.76 o 
 -10   3   2        3.53        5.19      1.97 o 
  -9   3   2      293.75      199.38      3.13 o 
  -8   3   2      124.03       73.49      8.14 o 
  -7   3   2      230.71      216.37      3.49 o 
  -6   3   2       88.68       70.90      1.79 o 
  -5   3   2     6417.90     8158.94      0.36 o 
  -4   3   2     6374.93     7577.87      5.63 o 
  -3   3   2      201.27      130.98      3.67 o 
  -2   3   2     2137.45     2085.47      2.95 o 
  -1   3   2    17374.85    18395.04      2.06 o 
   0   3   2    15318.90    15459.38      8.23 o 
   1   3   2     9264.88     9847.97      1.16 o 
   2   3   2       49.59       77.96      3.76 o 
   3   3   2     1251.00     1348.65      5.45 o 
   4   3   2      237.78      158.88      6.44 o 
   5   3   2     1001.45      974.83      5.10 o 
   6   3   2      481.65      434.26      0.27 o 
   7   3   2       55.51       55.88      7.15 o 
   8   3   2      259.13      226.47      0.27 o 
   9   3   2       76.79       39.07      6.71 o 
  10   3   2       14.63        7.42      1.16 o 
  11   3   2        2.46        3.49      6.88 o 
 -12   4   2       16.24        8.32      8.67 o 
 -11   4   2      522.23      529.12      8.76 o 
 -10   4   2      312.22      366.31      2.24 o 
  -9   4   2      560.90      463.23      4.83 o 
  -8   4   2      305.28      290.49      5.81 o 
  -7   4   2     2766.53     2543.15      4.47 o 
  -6   4   2      564.29      481.11      0.98 o 
  -5   4   2     2827.97     3219.89      0.45 o 
  -4   4   2     9479.64     9958.39      7.51 o 
  -3   4   2      705.80     1005.23      6.62 o 
  -2   4   2      745.01      712.23      4.38 o 
  -1   4   2     3136.69     3203.62      8.85 o 
   0   4   2     9746.76     9752.21      1.16 o 
   1   4   2     6080.24     6159.84      4.56 o 
   2   4   2     1776.95     1443.06      6.35 o 
   3   4   2     3424.81     3115.82      0.18 o 
   4   4   2     3130.59     2955.60      7.06 o 
   5   4   2        3.68       18.15      8.23 o 
   6   4   2     1998.41     1905.58      3.76 o 
   7   4   2     2006.10     2025.47      5.45 o 
   8   4   2       69.25       43.54      3.40 o 
   9   4   2       43.88       23.87      6.80 o 
  10   4   2     1096.80     1208.72      0.27 o 
  11   4   2      223.21      259.38      7.06 o 
 -12   5   2       32.93       11.18      7.69 o 
 -11   5   2       24.36       10.55      3.76 o 
 -10   5   2      458.38      421.74      2.06 o 
  -9   5   2       17.50        3.31      1.16 o 
  -8   5   2      519.96      573.56      5.63 o 
  -7   5   2     1475.73     1529.34      0.63 o 
  -6   5   2      393.54      360.32      8.49 o 
  -5   5   2     1440.10     1343.64      0.80 o 
  -4   5   2      221.86      194.29      3.76 o 
  -3   5   2      609.75      519.47      7.96 o 
  -2   5   2     2127.21     2067.05      4.74 o 
  -1   5   2     1711.02     1531.22      4.47 o 
   0   5   2    23641.22    25509.77      0.54 o 
   1   5   2       21.16       28.79      8.58 o 
   2   5   2     1179.62      987.52      5.01 o 
   3   5   2     1806.08     1923.82      3.84 o 
   4   5   2     3724.03     4119.17      6.17 o 
   5   5   2        3.40       17.61      4.56 o 
   6   5   2     2543.13     2542.35      1.79 o 
   7   5   2      159.96      157.45      7.60 o 
   8   5   2      509.59      472.35      4.38 o 
   9   5   2       96.84      125.08      8.76 o 
  10   5   2       37.41       16.72      0.45 o 
  11   5   2       11.66       23.51      1.25 o 
 -11   6   2       41.58       39.88      3.76 o 
 -10   6   2      104.72       81.99      1.88 o 
  -9   6   2     2743.20     3041.25      0.98 o 
  -8   6   2       14.06        4.74      2.50 o 
  -7   6   2      115.05      140.55      5.81 o 
  -6   6   2     4823.11     4881.29      3.13 o 
  -5   6   2      600.68      478.34      5.36 o 
  -4   6   2     1956.34     2113.45      3.04 o 
  -3   6   2        2.71       14.57      8.40 o 
  -2   6   2    10167.46     9519.66      2.24 o 
  -1   6   2        9.22       11.80      4.11 o 
   0   6   2     3970.74     4510.96      2.32 o 
   1   6   2    29408.14    31189.13      5.28 o 
   2   6   2    10843.27    10123.44      1.07 o 
   3   6   2      360.75      495.51      4.11 o 
   4   6   2      133.79       91.55      1.97 o 
   5   6   2    14382.08    15505.33      1.25 o 
   6   6   2       11.96       12.43      8.85 o 
   7   6   2      241.26      212.08      3.84 o 
   8   6   2      246.22      206.98      5.28 o 
   9   6   2     1403.51     1507.26      4.20 o 
  10   6   2        8.16       17.61      0.89 o 
  11   6   2       54.68       22.98      3.49 o 
 -11   7   2       98.87       53.73      5.63 o 
 -10   7   2     1162.04     1134.60      4.11 o 
  -9   7   2       30.09       26.02      4.02 o 
  -8   7   2     1467.62     1556.26      4.65 o 
  -7   7   2     1071.10     1083.64      5.90 o 
  -6   7   2     1539.65     1421.07      8.23 o 
  -5   7   2      210.41      164.16      2.95 o 
  -4   7   2     1425.93     1516.29      1.43 o 
  -3   7   2     3021.20     2820.05      0.27 o 
  -2   7   2      112.99      114.71      5.99 o 
  -1   7   2     1367.81     1009.79      6.62 o 
   0   7   2      509.77      661.09      2.24 o 
   1   7   2     6480.80     7139.95      4.92 o 
   2   7   2     3490.11     3661.66      1.70 o 
   3   7   2      151.25      163.98      8.76 o 
   4   7   2     6018.99     5944.90      3.13 o 
   5   7   2      149.28      176.14      4.65 o 
   6   7   2      603.61      650.09      3.93 o 
   7   7   2        2.66        6.26      5.19 o 
   8   7   2      145.39      127.59      3.67 o 
   9   7   2       16.75       18.33      5.99 o 
  10   7   2      252.32      276.27      0.18 o 
  11   7   2       20.37       14.04      1.43 o 
 -11   8   2      675.74      794.04      8.58 o 
 -10   8   2      932.94      919.48      4.11 o 
  -9   8   2      501.51      466.81      0.54 o 
  -8   8   2      956.60      965.35      5.99 o 
  -7   8   2     1347.56     1295.99      5.63 o 
  -6   8   2      161.38      119.45      2.77 o 
  -5   8   2     1096.41     1037.50      7.33 o 
  -4   8   2     5170.40     4936.90      5.90 o 
  -3   8   2     4701.18     4464.65      2.06 o 
  -2   8   2     4026.15     4296.29      5.10 o 
  -1   8   2     1716.92     1530.42      8.23 o 
   0   8   2    11870.21    12055.84      5.45 o 
   1   8   2     5690.54     6085.81      5.72 o 
   2   8   2        3.12       17.88      6.35 o 
   3   8   2     3564.19     3024.35      8.14 o 
   4   8   2     1383.45     1384.23      6.71 o 
   5   8   2      794.94      845.18      5.45 o 
   6   8   2      315.95      279.94      2.32 o 
   7   8   2     2137.99     2179.71      0.98 o 
   8   8   2       18.46       22.35      7.51 o 
   9   8   2      692.52      744.06      1.16 o 
  10   8   2      419.42      527.34      3.67 o 
 -11   9   2        1.52        9.92      1.79 o 
 -10   9   2      243.65      176.67      4.38 o 
  -9   9   2      303.35      227.81      5.01 o 
  -8   9   2       14.10        7.60      4.11 o 
  -7   9   2      256.72      250.08      7.51 o 
  -6   9   2       41.95       37.37      2.41 o 
  -5   9   2      815.15      855.02      0.27 o 
  -4   9   2      322.70      238.10      2.32 o 
  -3   9   2       43.86       41.49      2.95 o 
  -2   9   2       44.87       29.86      8.14 o 
  -1   9   2      392.42      419.42      0.80 o 
   0   9   2       79.19       36.57      0.09 o 
   1   9   2    10478.85    11945.78      6.17 o 
   2   9   2       41.66       59.19      8.40 o 
   3   9   2      718.18      651.26      2.41 o 
   4   9   2        0.60       21.19      2.41 o 
   5   9   2        0.04       -1.79      1.79 o 
   6   9   2     2998.11     3031.06      3.49 o 
   7   9   2       72.43       49.26      6.71 o 
   8   9   2        9.40       22.53      3.67 o 
   9   9   2      195.33      195.72      6.53 o 
  10   9   2       62.65       33.62      6.35 o 
 -11  10   2      172.38      204.21      4.83 o 
 -10  10   2        2.14       15.65      6.80 o 
  -9  10   2       30.49       21.73      4.20 o 
  -8  10   2      164.27      150.48      4.47 o 
  -7  10   2     2618.78     2589.91      8.67 o 
  -6  10   2     1499.36     1369.21      5.36 o 
  -5  10   2      521.44      417.09      3.40 o 
  -4  10   2     1237.47      942.55      7.06 o 
  -3  10   2     2055.42     1847.46      0.27 o 
  -2  10   2       31.01        8.76      7.78 o 
  -1  10   2      120.26       98.08      4.11 o 
   0  10   2     5126.59     4683.52      3.04 o 
   1  10   2      936.69     1278.01      0.72 o 
   2  10   2     4331.25     4415.65      0.18 o 
   3  10   2     1189.79     1032.50      6.80 o 
   4  10   2     2156.82     2047.11      1.97 o 
   5  10   2      251.24      221.29      8.85 o 
   6  10   2     1213.85     1248.60      3.93 o 
   7  10   2     1106.63     1146.94      4.11 o 
   8  10   2     1596.41     1606.06      7.60 o 
   9  10   2       24.37       25.48      1.07 o 
  10  10   2      238.47      321.60      6.08 o 
 -11  11   2       64.37       34.60      7.24 o 
 -10  11   2      480.63      547.54      1.16 o 
  -9  11   2      149.64      112.92      4.29 o 
  -8  11   2     1555.87     1584.24      8.85 o 
  -7  11   2      371.17      332.33      8.58 o 
  -6  11   2      769.42      763.82      7.15 o 
  -5  11   2      306.85      303.72      2.41 o 
  -4  11   2        9.59       14.22      1.25 o 
  -3  11   2     4465.37     4802.17      2.68 o 
  -2  11   2      578.18      597.97      7.06 o 
  -1  11   2     3583.80     3764.13      3.76 o 
   0  11   2     4293.70     4488.52      0.63 o 
   1  11   2        1.77       14.22      2.59 o 
   2  11   2     4915.18     5422.13      5.36 o 
   3  11   2        6.64       -0.36      0.36 o 
   4  11   2      783.98      716.35      5.19 o 
   5  11   2      146.82      140.82      8.76 o 
   6  11   2      227.45      241.14      4.56 o 
   7  11   2       45.00       35.50      3.67 o 
   8  11   2      504.80      490.41      0.98 o 
   9  11   2      133.66      127.77      2.15 o 
  10  11   2        4.18       19.31      0.89 o 
 -10  12   2       50.55       26.64      3.13 o 
  -9  12   2      679.56      645.98      5.10 o 
  -8  12   2       71.25       30.94      3.31 o 
  -7  12   2      732.30      770.53      2.50 o 
  -6  12   2     2318.17     2362.46      6.17 o 
  -5  12   2     2299.22     2364.78      1.70 o 
  -4  12   2       74.85       56.06      4.11 o 
  -3  12   2      156.51      104.34      6.08 o 
  -2  12   2     6765.09     7207.27      7.60 o 
  -1  12   2        4.15       14.04      5.63 o 
   0  12   2      411.51      332.42      8.32 o 
   1  12   2     1007.60      794.13      8.14 o 
   2  12   2     4883.20     4695.50      8.58 o 
   3  12   2      143.78      107.83      7.06 o 
   4  12   2     1121.90     1036.79      4.92 o 
   5  12   2       13.70       16.72      2.77 o 
   6  12   2      153.15      128.30      7.51 o 
   7  12   2      141.20      123.83      0.27 o 
   8  12   2     1819.34     2041.75      0.45 o 
   9  12   2     1248.73     1278.37      4.02 o 
  10  12   2      177.82      213.78      7.51 o 
 -10  13   2      394.87      341.45      7.87 o 
  -9  13   2        0.47        5.72      5.36 o 
  -8  13   2     1199.90     1284.36      5.10 o 
  -7  13   2      358.42      298.63      2.15 o 
  -6  13   2      382.91      395.37      4.92 o 
  -5  13   2     2767.52     2952.65      5.28 o 
  -4  13   2      746.98      715.54      2.41 o 
  -3  13   2     3304.40     3503.68      4.11 o 
  -2  13   2     1093.57     1090.26      4.29 o 
  -1  13   2     2080.00     2175.06      2.24 o 
   0  13   2     2701.30     2545.30      2.50 o 
   1  13   2        4.65       14.13      1.88 o 
   2  13   2      544.77      535.29      6.62 o 
   3  13   2     3059.20     2981.62      7.69 o 
   4  13   2       37.96       15.02      5.63 o 
   5  13   2      238.96      278.33      5.10 o 
   6  13   2     1018.92     1035.27      6.53 o 
   7  13   2      593.78      632.30      4.29 o 
   8  13   2     1001.72     1063.25      0.27 o 
   9  13   2      112.05       60.80      7.69 o 
 -10  14   2      420.48      542.00      7.15 o 
  -9  14   2      175.69      121.51      5.10 o 
  -8  14   2      443.50      372.84      0.89 o 
  -7  14   2     3976.76     4233.88      8.32 o 
  -6  14   2       18.92       11.35      2.50 o 
  -5  14   2       77.99       72.96      4.56 o 
  -4  14   2     1748.97     1809.91      8.32 o 
  -3  14   2     2043.01     2013.58      0.54 o 
  -2  14   2      766.75      806.83      1.07 o 
  -1  14   2     1734.07     1763.60      6.53 o 
   0  14   2     1234.59     1171.35      6.35 o 
   1  14   2      808.06      699.72      1.43 o 
   2  14   2       71.25       49.26      1.34 o 
   3  14   2     3757.20     3918.89      4.29 o 
   4  14   2     2180.18     2137.15      5.28 o 
   5  14   2      936.18      913.85      2.95 o 
   6  14   2     1747.32     1772.63      8.76 o 
   7  14   2     3421.15     3819.11      6.08 o 
   8  14   2       73.69       27.63      2.06 o 
   9  14   2       88.17       34.06      5.36 o 
  -9  15   2      158.35      113.19      4.38 o 
  -8  15   2     1073.00     1183.69      6.71 o 
  -7  15   2       27.97       18.95      8.85 o 
  -6  15   2      292.98      318.65      8.76 o 
  -5  15   2       22.80       11.35      5.63 o 
  -4  15   2      451.87      420.04      7.69 o 
  -3  15   2     2062.43     2223.69      4.56 o 
  -2  15   2       22.61       26.47      3.58 o 
  -1  15   2      477.57      493.81      3.49 o 
   0  15   2       74.23      105.15      0.80 o 
   1  15   2     2251.39     2247.48      3.31 o 
   2  15   2       90.45       69.56      2.32 o 
   3  15   2       87.76       61.07      7.15 o 
   4  15   2     1348.14     1245.11      0.09 o 
   5  15   2      250.78      235.59      0.63 o 
   6  15   2       10.59        4.56      5.19 o 
   7  15   2       73.30       45.96      0.63 o 
   8  15   2       34.80       25.93      8.49 o 
   9  15   2       34.87       21.64      5.36 o 
  -9  16   2       78.79       47.48      3.13 o 
  -8  16   2        1.77       14.31      3.67 o 
  -7  16   2       61.81       28.34      0.54 o 
  -6  16   2       24.57       25.66      0.09 o 
  -5  16   2       68.19       36.03      5.90 o 
  -4  16   2      176.23      156.91      4.38 o 
  -3  16   2      779.86      761.86      4.74 o 
  -2  16   2     1072.49      973.93      2.24 o 
  -1  16   2       47.17       19.85      0.63 o 
   0  16   2      311.62      314.27      2.24 o 
   1  16   2     3733.87     3848.08      2.68 o 
   2  16   2      344.12      319.55      0.27 o 
   3  16   2     1263.06     1292.50      4.83 o 
   4  16   2       63.92       43.63      2.86 o 
   5  16   2      413.95      441.95      7.96 o 
   6  16   2       30.90       24.05      7.87 o 
   7  16   2      161.70      183.20      7.60 o 
   8  16   2        5.68       12.34      3.22 o 
  -8  17   2       46.28       12.52      4.20 o 
  -7  17   2      118.83       95.85      8.67 o 
  -6  17   2       31.19       23.87      7.87 o 
  -5  17   2      339.84      343.96      7.15 o 
  -4  17   2       23.97        5.19      3.31 o 
  -3  17   2      124.24       99.78      8.49 o 
  -2  17   2       43.15       37.64      7.42 o 
  -1  17   2      149.04      122.85      6.53 o 
   0  17   2      430.53      450.53      4.47 o 
   1  17   2     1153.52     1231.07      1.16 o 
   2  17   2      692.42      647.14      4.29 o 
   3  17   2       53.41       35.14      2.77 o 
   4  17   2      111.72       93.07      1.52 o 
   5  17   2       42.00       17.97      0.98 o 
   6  17   2     1366.76     1507.26      7.06 o 
   7  17   2        8.68        7.69      7.24 o 
   8  17   2        1.61       22.08      3.93 o 
  -8  18   2      424.90      444.36      2.24 o 
  -7  18   2        5.59       20.65      3.76 o 
  -6  18   2      572.36      546.47      4.83 o 
  -5  18   2      990.21     1004.24      4.65 o 
  -4  18   2        9.29       10.91      8.23 o 
  -3  18   2      336.68      375.79      5.28 o 
  -2  18   2     2715.88     2942.72      4.02 o 
  -1  18   2      276.14      273.95      6.88 o 
   0  18   2      102.15       47.83      6.35 o 
   1  18   2     1040.27     1064.68      8.23 o 
   2  18   2      949.89     1015.96      3.84 o 
   3  18   2      477.48      532.97      3.67 o 
   4  18   2      180.15      203.85      1.25 o 
   5  18   2     2478.12     2729.93      0.89 o 
   6  18   2      972.58      979.39      8.76 o 
   7  18   2      105.52       79.93      3.67 o 
  -7  19   2       62.60       36.66      0.36 o 
  -6  19   2      653.51      718.58      1.70 o 
  -5  19   2      471.53      475.12      0.45 o 
  -4  19   2      149.78      114.53      3.49 o 
  -3  19   2      204.75      180.96      6.71 o 
  -2  19   2       54.87       32.19      1.07 o 
  -1  19   2      591.27      554.96      2.95 o 
   0  19   2      110.10       99.69      2.24 o 
   1  19   2     1227.89     1328.53      6.53 o 
   2  19   2      876.09      940.05      5.36 o 
   3  19   2       89.56       72.51      4.20 o 
   4  19   2      702.08      710.62      7.87 o 
   5  19   2       40.09       20.12      2.50 o 
   6  19   2      172.97      150.30      4.56 o 
   7  19   2       26.66       20.83      8.58 o 
  -7  20   2      215.74      257.95      4.02 o 
  -6  20   2       17.69       10.28      3.04 o 
  -5  20   2        0.57       18.51      4.92 o 
  -4  20   2     1550.56     1711.38      4.74 o 
  -3  20   2      237.18      298.09      6.71 o 
  -2  20   2        0.03       15.65      4.20 o 
  -1  20   2      736.16      733.78      7.42 o 
   0  20   2     1826.65     1989.71      4.29 o 
   1  20   2      599.77      621.13      5.19 o 
   2  20   2        1.91       14.66      5.19 o 
   3  20   2      996.87     1132.19      8.14 o 
   4  20   2      395.16      457.77      4.20 o 
   5  20   2      535.64      492.55      1.79 o 
   6  20   2       94.85       78.86      7.24 o 
  -6  21   2        3.16       10.10      2.32 o 
  -5  21   2      307.24      253.12      0.27 o 
  -4  21   2       12.71       22.44      4.29 o 
  -3  21   2      141.05      139.12      3.04 o 
  -2  21   2       13.39        7.33      1.16 o 
  -1  21   2      590.24      639.63      7.24 o 
   0  21   2      266.11      227.46      4.20 o 
   1  21   2      391.08      343.42      5.19 o 
   2  21   2       87.07       66.70      6.88 o 
   3  21   2      106.86       56.33      7.42 o 
   4  21   2       13.13       13.05      6.17 o 
   5  21   2      177.03      180.96      4.65 o 
  -5  22   2       18.95       16.09      8.14 o 
  -4  22   2      346.27      388.21      7.87 o 
  -3  22   2      238.89      284.23      0.18 o 
  -2  22   2      536.04      589.56      1.52 o 
  -1  22   2      324.11      318.30      7.78 o 
   0  22   2      212.18      209.49      5.36 o 
   1  22   2      233.44      253.30      0.63 o 
   2  22   2      120.71       41.49      5.19 o 
   3  22   2      109.07      128.39      7.96 o 
   4  22   2      300.39      318.92      5.54 o 
  -4  23   2       11.24       21.37      8.49 o 
  -3  23   2       49.37       16.36      2.59 o 
  -2  23   2       12.11       34.06      1.70 o 
  -1  23   2       13.48       13.59      6.35 o 
   0  23   2      104.02       89.95      5.54 o 
   1  23   2       81.87       56.15      1.16 o 
   2  23   2      365.28      324.82      2.86 o 
   3  23   2      148.10       88.52      7.42 o 
  -2  24   2      481.42      519.20      0.72 o 
  -1  24   2       99.33       73.14      3.58 o 
   0  24   2      229.07      147.97      4.20 o 
   1  24   2      229.61      246.50      8.49 o 
 -12   1   3       87.60       97.19      0.09 o 
 -11   1   3      220.50      166.48      0.80 o 
 -10   1   3      472.10      478.96      8.23 o 
  -9   1   3      568.06      513.74      7.42 o 
  -8   1   3      198.48      140.73      7.96 o 
  -7   1   3      738.88      707.49      4.11 o 
  -6   1   3      634.09      469.04      5.90 o 
  -5   1   3      246.41      233.45      5.01 o 
  -4   1   3     4296.48     4057.83      5.10 o 
  -3   1   3    11548.06    12173.59      4.20 o 
  -2   1   3     4044.39     4035.12      7.24 o 
  -1   1   3      191.43      264.20      1.43 o 
   0   1   3     5487.99     5148.63      0.45 o 
   1   1   3     2529.93     2329.91      2.24 o 
   2   1   3      257.67      275.92      0.80 o 
   3   1   3     3939.08     3648.79      8.67 o 
   4   1   3     5416.26     4874.59      1.79 o 
   5   1   3        6.60       25.57      8.76 o 
   6   1   3     1020.28     1059.05      8.14 o 
   7   1   3     5586.71     5835.65      3.40 o 
   8   1   3      215.65      191.42      3.67 o 
   9   1   3       26.51       21.64      7.06 o 
  10   1   3      641.82      801.46      7.87 o 
  11   1   3      929.66     1056.55      7.33 o 
 -12   2   3      186.02      203.32      0.45 o 
 -11   2   3      824.37      750.05      6.88 o 
 -10   2   3        2.15       21.64      3.31 o 
  -9   2   3       15.33        0.72      2.32 o 
  -8   2   3      259.11      263.58      5.19 o 
  -7   2   3      351.72      304.71      2.50 o 
  -6   2   3     3672.51     4119.97      7.78 o 
  -5   2   3       66.06       11.44      5.45 o 
  -4   2   3       50.37       77.52      3.84 o 
  -3   2   3     1262.13     1229.20      7.15 o 
  -2   2   3     1792.32     1853.99      6.80 o 
  -1   2   3      482.77      740.40      5.81 o 
   0   2   3    21249.43    22973.32      1.52 o 
   1   2   3      661.40      626.22      6.97 o 
   2   2   3       74.26       35.94      5.45 o 
   3   2   3     3783.50     3540.33      7.06 o 
   4   2   3      208.30      242.48      8.32 o 
   5   2   3     6376.10     6123.45      0.09 o 
   6   2   3       19.21       28.25      0.54 o 
   7   2   3       94.74       71.88      6.62 o 
   8   2   3      489.01      485.40      6.26 o 
   9   2   3      314.64      360.32      1.34 o 
  10   2   3     1678.99     1726.31      3.58 o 
  11   2   3       71.66       46.14      1.52 o 
 -12   3   3     1003.02     1099.37      0.80 o 
 -11   3   3       82.32       59.90      4.92 o 
 -10   3   3       55.89        1.25      3.13 o 
  -9   3   3      418.44      401.89      5.10 o 
  -8   3   3     1806.17     1745.71      6.62 o 
  -7   3   3       20.56       32.01      5.54 o 
  -6   3   3      552.42      550.67      2.86 o 
  -5   3   3     7859.10     8286.89      0.63 o 
  -4   3   3     1064.15      934.24      0.89 o 
  -3   3   3     3144.91     3374.12      5.90 o 
  -2   3   3     6948.69     7534.78      3.22 o 
  -1   3   3     5708.99     5882.05      7.51 o 
   0   3   3     7716.18     8168.60      4.02 o 
   1   3   3      332.55      289.69      4.20 o 
   2   3   3    18492.45    18724.87      4.47 o 
   3   3   3     1900.79     1568.33      8.05 o 
   4   3   3       83.56       29.68      6.08 o 
   5   3   3     3125.89     2750.67      4.02 o 
   6   3   3     5726.20     5852.28      5.54 o 
   7   3   3       26.55       28.97      7.24 o 
   8   3   3        1.64        5.54      2.41 o 
   9   3   3     2920.77     3092.13      6.71 o 
  10   3   3      445.10      420.94      1.88 o 
  11   3   3       44.17       16.90      1.25 o 
 -12   4   3       21.83       30.49      7.96 o 
 -11   4   3      628.57      670.93      6.62 o 
 -10   4   3        0.12        5.99      4.47 o 
  -9   4   3     1454.33     1462.55      6.26 o 
  -8   4   3       83.47       56.42      7.15 o 
  -7   4   3      524.03      534.58      5.81 o 
  -6   4   3     2141.67     1880.54      0.63 o 
  -5   4   3      797.50      968.84      0.36 o 
  -4   4   3     4492.72     4475.02      4.83 o 
  -3   4   3        7.86        8.40      2.32 o 
  -2   4   3     1169.55     1389.78      1.97 o 
  -1   4   3     3769.58     4013.76      2.50 o 
   0   4   3     2307.40     2127.13      7.78 o 
   1   4   3    15735.66    15977.24      0.98 o 
   2   4   3     3007.59     2695.86      0.09 o 
   3   4   3     1366.33     1348.83      2.32 o 
   4   4   3      242.83      276.36      2.95 o 
   5   4   3      888.76      990.65      7.69 o 
   6   4   3      395.19      337.25      3.58 o 
   7   4   3     2560.71     2549.95      2.86 o 
   8   4   3     1911.20     2065.80      6.35 o 
   9   4   3       15.81       17.79      2.77 o 
  10   4   3      227.13      259.02      3.76 o 
  11   4   3        0.28       10.73      2.32 o 
 -12   5   3      409.00      439.27      5.28 o 
 -11   5   3      350.89      372.57      2.95 o 
 -10   5   3     2340.91     2462.86      1.07 o 
  -9   5   3       18.46        7.51      7.06 o 
  -8   5   3       48.56       46.31      3.40 o 
  -7   5   3     4822.47     4790.54      5.28 o 
  -6   5   3     4201.46     4168.52      3.31 o 
  -5   5   3        1.02        3.40      0.27 o 
  -4   5   3        7.43       14.22      5.28 o 
  -3   5   3     1304.25      899.46      6.62 o 
  -2   5   3     1118.57     1218.29      6.53 o 
  -1   5   3     1965.36     1782.82      8.76 o 
   0   5   3       49.76       29.42      0.09 o 
   1   5   3    20137.34    20835.55      8.49 o 
   2   5   3      573.34      399.93      7.60 o 
   3   5   3     4202.87     3895.20      4.65 o 
   4   5   3     8955.47     9166.14      1.88 o 
   5   5   3     2822.62     2931.64      2.77 o 
   6   5   3      267.41      244.27      6.97 o 
   7   5   3      216.28      226.47      6.44 o 
   8   5   3     2218.75     2339.93      0.27 o 
   9   5   3      196.39      154.77      2.86 o 
  10   5   3       12.70       27.81      5.19 o 
  11   5   3      566.92      599.85      6.08 o 
 -12   6   3      128.08       74.57      0.80 o 
 -11   6   3       59.58       22.98      5.19 o 
 -10   6   3       12.30       14.13      7.87 o 
  -9   6   3      592.58      530.91      1.52 o 
  -8   6   3        9.83       10.10      6.53 o 
  -7   6   3      442.31      343.51      7.33 o 
  -6   6   3     1474.28     1421.34      5.01 o 
  -5   6   3      289.05      340.65      5.01 o 
  -4   6   3      163.92      178.46      3.84 o 
  -3   6   3      133.89      121.24      3.04 o 
  -2   6   3      148.84       71.44      4.83 o 
  -1   6   3      717.46      650.45      4.74 o 
   0   6   3       57.56       94.86      3.84 o 
   1   6   3      531.17      418.17      3.31 o 
   2   6   3     2427.79     2774.10      2.50 o 
   3   6   3      966.61      835.35      0.09 o 
   4   6   3        0.46        7.78      4.92 o 
   5   6   3      294.33      314.63      1.79 o 
   6   6   3      781.13      798.60      5.90 o 
   7   6   3     1261.42     1197.10      4.92 o 
   8   6   3       27.16       18.42      5.10 o 
   9   6   3       68.19       49.89      7.24 o 
  10   6   3      145.90      183.91      4.29 o 
  11   6   3      265.19      316.78      5.10 o 
 -11   7   3        1.80       -2.06      2.06 o 
 -10   7   3      956.40      993.25      3.31 o 
  -9   7   3      115.27      115.52      3.76 o 
  -8   7   3      868.07      787.34      8.76 o 
  -7   7   3     1045.31     1012.29      7.06 o 
  -6   7   3     6151.92     6261.95      2.41 o 
  -5   7   3      923.54      790.20      6.44 o 
  -4   7   3     3054.55     3156.32      7.96 o 
  -3   7   3     2888.21     2349.94      2.95 o 
  -2   7   3      484.09      551.12      2.95 o 
  -1   7   3      818.34      864.68      8.67 o 
   0   7   3    13862.24    14769.14      5.01 o 
   1   7   3     4621.24     4362.63      1.61 o 
   2   7   3      579.80      398.14      4.11 o 
   3   7   3      369.87      271.36      0.36 o 
   4   7   3     3014.87     2895.16      5.54 o 
   5   7   3      212.78      187.94      0.98 o 
   6   7   3     3263.99     3167.05      3.13 o 
   7   7   3      161.37      146.09      6.97 o 
   8   7   3     2640.90     2807.54      2.50 o 
   9   7   3       51.66       58.38      0.80 o 
  10   7   3      424.06      386.96      5.99 o 
 -11   8   3      170.47       82.35      4.56 o 
 -10   8   3      415.14      358.89      8.14 o 
  -9   8   3     1180.11     1165.09      6.88 o 
  -8   8   3       72.96       54.00      5.19 o 
  -7   8   3     2287.84     2305.86      3.49 o 
  -6   8   3        2.73        4.47      7.78 o 
  -5   8   3        0.38       11.98      0.63 o 
  -4   8   3     6899.75     7148.62      1.16 o 
  -3   8   3       44.58       34.33      8.40 o 
  -2   8   3     2863.46     2595.82      4.74 o 
  -1   8   3       23.22       26.64      8.85 o 
   0   8   3      115.33      134.29      6.35 o 
   1   8   3    14321.41    16294.82      0.27 o 
   2   8   3      275.87      374.45      1.16 o 
   3   8   3      189.29      183.29      7.33 o 
   4   8   3        7.82       18.69      0.18 o 
   5   8   3      228.87      256.34      5.28 o 
   6   8   3     1330.61     1184.22      7.24 o 
   7   8   3     1815.00     1832.35      0.36 o 
   8   8   3       22.81       11.27      2.59 o 
   9   8   3       79.66       55.70      4.47 o 
  10   8   3       71.10       30.31      4.29 o 
 -11   9   3      351.88      369.89      4.83 o 
 -10   9   3       68.31       46.85      2.77 o 
  -9   9   3      521.45      561.31      2.06 o 
  -8   9   3     1465.56     1589.34      7.78 o 
  -7   9   3        3.36        5.36      4.56 o 
  -6   9   3        1.11        6.97      1.52 o 
  -5   9   3     6646.27     6513.90      8.76 o 
  -4   9   3     1639.25     1585.05      6.88 o 
  -3   9   3     5865.08     6497.63      8.76 o 
  -2   9   3      515.27      463.50      7.42 o 
  -1   9   3     5519.15     5477.65      3.84 o 
   0   9   3     5282.19     6140.62      0.18 o 
   1   9   3      139.05       81.45      6.53 o 
   2   9   3     3129.51     2647.23      4.38 o 
   3   9   3     2646.50     2494.78      1.16 o 
   4   9   3      581.88      572.75      7.24 o 
   5   9   3      182.55      149.58      6.71 o 
   6   9   3      168.89      192.05      2.50 o 
   7   9   3       60.79       40.23      8.23 o 
   8   9   3       28.41       17.70      2.32 o 
   9   9   3     1030.57     1193.61      7.42 o 
  10   9   3      280.29      311.32      4.20 o 
 -11  10   3      562.68      593.23      1.25 o 
 -10  10   3       32.03       18.42      8.49 o 
  -9  10   3      245.32      237.20      5.01 o 
  -8  10   3      709.90      714.56      2.77 o 
  -7  10   3     1361.72     1375.83      3.49 o 
  -6  10   3     1608.44     1625.73      8.85 o 
  -5  10   3       72.60       50.96      8.40 o 
  -4  10   3     3916.19     4024.57      4.83 o 
  -3  10   3      663.83      655.82      8.14 o 
  -2  10   3     9585.94    10249.60      3.40 o 
  -1  10   3       20.04       15.11      2.59 o 
   0  10   3     3341.81     3602.92      6.53 o 
   1  10   3      927.48      793.60      0.09 o 
   2  10   3       96.35       69.65      6.26 o 
   3  10   3     3175.38     3184.66      4.29 o 
   4  10   3        8.10       28.16      2.59 o 
   5  10   3      696.51      719.21      0.63 o 
   6  10   3      264.67      220.13      2.59 o 
   7  10   3     1005.07     1001.02      7.51 o 
   8  10   3      242.55      244.44      5.81 o 
   9  10   3      755.84      739.77      2.77 o 
  10  10   3      215.96      187.40      6.35 o 
 -11  11   3      357.50      319.28      1.43 o 
 -10  11   3      388.16      425.41      4.92 o 
  -9  11   3      416.05      379.09      3.93 o 
  -8  11   3       32.23       14.39      1.07 o 
  -7  11   3     2178.42     2147.61      1.97 o 
  -6  11   3     3193.74     3121.45      0.63 o 
  -5  11   3      151.93      129.82      2.24 o 
  -4  11   3     1452.94     1444.76      4.47 o 
  -3  11   3    12426.12    13624.97      3.40 o 
  -2  11   3     1746.92     1675.71      7.96 o 
  -1  11   3      330.19      323.75      0.36 o 
   0  11   3     7340.62     7245.90      0.27 o 
   1  11   3    12873.47    13924.58      4.29 o 
   2  11   3     1441.02     1413.65      7.78 o 
   3  11   3      304.01      301.31      0.80 o 
   4  11   3     1016.56      993.87      0.98 o 
   5  11   3      444.66      419.51      0.45 o 
   6  11   3      138.83      134.47      0.89 o 
   7  11   3     3484.75     3607.57      3.58 o 
   8  11   3     1353.33     1334.61      1.52 o 
   9  11   3      148.41      128.30      1.88 o 
  10  11   3      166.80      165.85      4.47 o 
 -10  12   3       14.62       18.15      0.63 o 
  -9  12   3        0.59       -0.09      0.09 o 
  -8  12   3     1041.64     1035.89      5.90 o 
  -7  12   3     1087.37     1078.72      4.29 o 
  -6  12   3       14.08        6.80      0.54 o 
  -5  12   3      361.68      322.77      2.95 o 
  -4  12   3      597.64      614.33      7.51 o 
  -3  12   3      135.42       90.75      3.67 o 
  -2  12   3     1168.65     1179.57      0.18 o 
  -1  12   3      785.32      759.17      3.76 o 
   0  12   3     1618.11     1506.10      6.35 o 
   1  12   3     1499.73     1665.42      1.97 o 
   2  12   3      224.77      264.83      5.45 o 
   3  12   3      379.52      370.78      1.34 o 
   4  12   3      722.08      692.74      0.63 o 
   5  12   3      846.38      867.63      3.58 o 
   6  12   3      212.79      222.99      5.28 o 
   7  12   3      239.65      257.95      7.51 o 
   8  12   3      135.67      109.53      1.61 o 
   9  12   3        0.63       15.20      2.06 o 
 -10  13   3      299.43      287.81      7.15 o 
  -9  13   3        9.50       18.06      5.81 o 
  -8  13   3       45.59       15.65      8.49 o 
  -7  13   3      468.00      462.87      0.54 o 
  -6  13   3      409.26      403.86      7.42 o 
  -5  13   3      130.61      104.70      5.54 o 
  -4  13   3       13.48       11.53      8.85 o 
  -3  13   3     1932.56     1993.29      5.63 o 
  -2  13   3      301.15      273.41      6.08 o 
  -1  13   3       12.34        6.62      4.47 o 
   0  13   3      271.77      264.65      2.59 o 
   1  13   3      171.36       66.79      4.11 o 
   2  13   3      344.17      298.45      1.43 o 
   3  13   3      135.87      114.18      2.95 o 
   4  13   3      977.48      947.20      2.06 o 
   5  13   3      145.65      122.94      7.78 o 
   6  13   3       35.52       31.38      4.02 o 
   7  13   3      475.13      493.27      2.95 o 
   8  13   3      197.66      215.12      0.09 o 
   9  13   3       65.29       39.97      0.54 o 
 -10  14   3        3.03       19.85      7.78 o 
  -9  14   3      101.01       64.46      5.81 o 
  -8  14   3      451.81      454.02      8.14 o 
  -7  14   3      119.00      106.75      7.06 o 
  -6  14   3      479.07      491.21      8.58 o 
  -5  14   3      425.86      380.17      0.98 o 
  -4  14   3       90.56       53.56      7.42 o 
  -3  14   3       54.07       31.20      4.74 o 
  -2  14   3     2958.89     3099.99      1.52 o 
  -1  14   3      684.59      671.28      3.58 o 
   0  14   3     2143.98     1993.91      5.19 o 
   1  14   3      430.10      429.52      4.11 o 
   2  14   3      912.55      994.41      8.05 o 
   3  14   3      419.85      419.42      6.35 o 
   4  14   3        7.90       28.07      5.45 o 
   5  14   3      508.73      515.00      3.58 o 
   6  14   3       32.25       20.56      8.23 o 
   7  14   3       69.62       78.23      1.52 o 
   8  14   3       28.60       12.43      3.40 o 
   9  14   3        8.55        2.86      2.95 o 
  -9  15   3      813.74      912.87      0.98 o 
  -8  15   3     2475.21     2815.49      8.58 o 
  -7  15   3       66.29       60.08      5.45 o 
  -6  15   3      155.44      161.12      1.97 o 
  -5  15   3     2053.49     2214.40      0.89 o 
  -4  15   3      755.18      782.24      0.27 o 
  -3  15   3       14.46       14.04      1.52 o 
  -2  15   3      324.78      284.68      7.87 o 
  -1  15   3     2511.09     2599.12      5.36 o 
   0  15   3     1167.38     1197.37      5.19 o 
   1  15   3       12.14       12.70      0.63 o 
   2  15   3     6272.27     7263.69      1.70 o 
   3  15   3      574.43      546.74      2.41 o 
   4  15   3       37.94       35.67      0.63 o 
   5  15   3     1894.31     1940.63      4.47 o 
   6  15   3     2350.16     2577.76      5.10 o 
   7  15   3        7.20       12.61      3.31 o 
   8  15   3        0.19       14.84      6.88 o 
  -9  16   3     1570.78     1703.33      2.06 o 
  -8  16   3        6.74        6.62      4.11 o 
  -7  16   3      350.08      309.45      7.33 o 
  -6  16   3      539.08      575.53      8.14 o 
  -5  16   3      106.92      101.03      1.97 o 
  -4  16   3     2583.48     2718.75      8.32 o 
  -3  16   3       83.45       74.48      7.42 o 
  -2  16   3     1071.54     1127.45      1.70 o 
  -1  16   3      108.20      121.78      4.65 o 
   0  16   3       28.07       20.21      4.56 o 
   1  16   3      992.66     1053.51      3.04 o 
   2  16   3     1848.28     1832.98      4.38 o 
   3  16   3     3970.78     4335.45      7.33 o 
   4  16   3        3.62        9.66      6.26 o 
   5  16   3      332.59      401.27      0.09 o 
   6  16   3      149.33      181.14      6.44 o 
   7  16   3      129.61      107.11      7.42 o 
   8  16   3      228.08      244.00      2.15 o 
  -8  17   3      181.99       72.96      6.71 o 
  -7  17   3      634.82      721.53      4.29 o 
  -6  17   3     1586.11     1635.29      5.28 o 
  -5  17   3      419.49      444.90      2.59 o 
  -4  17   3      258.29      247.13      5.36 o 
  -3  17   3      530.96      598.77      3.76 o 
  -2  17   3      357.69      319.46      2.95 o 
  -1  17   3      215.45      194.20      8.49 o 
   0  17   3     1136.60     1123.87      8.67 o 
   1  17   3        8.42       18.60      2.59 o 
   2  17   3      248.02      217.00      7.51 o 
   3  17   3       64.15       22.17      2.41 o 
   4  17   3     2550.86     2622.82      5.63 o 
   5  17   3       28.18       18.69      2.06 o 
   6  17   3       48.17       23.78      1.97 o 
   7  17   3      364.08      465.73      5.81 o 
  -8  18   3      134.42      100.76      5.01 o 
  -7  18   3      228.17      238.19      7.69 o 
  -6  18   3        0.73       14.48      2.77 o 
  -5  18   3      335.86      323.93      3.93 o 
  -4  18   3       39.81       32.37      4.47 o 
  -3  18   3        5.11       13.59      7.42 o 
  -2  18   3       20.65       15.47      8.05 o 
  -1  18   3        0.30       14.93      2.59 o 
   0  18   3       45.06       38.36      6.44 o 
   1  18   3     2084.72     2156.28      8.76 o 
   2  18   3       51.99       17.08      4.65 o 
   3  18   3        4.16       22.98      7.15 o 
   4  18   3        0.03        7.51      2.06 o 
   5  18   3        3.50       13.41      0.54 o 
   6  18   3      589.38      626.22      5.01 o 
   7  18   3      150.79      116.14      3.13 o 
  -7  19   3      450.25      417.54      4.83 o 
  -6  19   3        7.22       11.18      4.65 o 
  -5  19   3      517.62      511.24      3.76 o 
  -4  19   3      148.46      136.53      5.99 o 
  -3  19   3      538.34      622.65      5.54 o 
  -2  19   3      256.72      250.61      5.19 o 
  -1  19   3      454.19      453.39      0.80 o 
   0  19   3      119.09      104.25      0.63 o 
   1  19   3      987.90     1072.02      4.92 o 
   2  19   3      312.63      328.40      3.58 o 
   3  19   3      153.98      123.21      3.13 o 
   4  19   3      453.42      474.85      1.34 o 
   5  19   3     1912.28     2264.02      3.13 o 
   6  19   3       12.79       19.40      3.67 o 
  -7  20   3       15.18        8.23      6.35 o 
  -6  20   3        1.81        9.66      5.63 o 
  -5  20   3        1.39       16.45      8.58 o 
  -4  20   3      486.01      522.69      8.23 o 
  -3  20   3       72.59       50.43      8.05 o 
  -2  20   3       18.96       17.35      5.10 o 
  -1  20   3      327.36      360.23      2.59 o 
   0  20   3        3.68       12.43      8.23 o 
   1  20   3        2.22       14.84      4.20 o 
   2  20   3      438.78      390.54      6.97 o 
   3  20   3      154.97      149.13      6.97 o 
   4  20   3       25.72       11.27      5.01 o 
   5  20   3      152.03      139.93      4.20 o 
   6  20   3      111.91       83.42      5.54 o 
  -6  21   3       29.61       23.43      5.36 o 
  -5  21   3      696.93      700.25      0.63 o 
  -4  21   3      149.06      174.35      8.76 o 
  -3  21   3        6.67        8.49      4.47 o 
  -2  21   3     1389.72     1608.47      7.06 o 
  -1  21   3     1584.02     1757.07      4.92 o 
   0  21   3       15.40       21.46      2.95 o 
   1  21   3       28.00        7.69      7.42 o 
   2  21   3       10.69       19.31      4.56 o 
   3  21   3      763.00      782.78      2.95 o 
   4  21   3       79.67       41.84      1.25 o 
   5  21   3       47.53       41.58      0.72 o 
  -5  22   3       25.83       20.21      6.71 o 
  -4  22   3      152.13      111.58      7.42 o 
  -3  22   3       34.79       33.35      4.38 o 
  -2  22   3      275.13      230.41      6.53 o 
  -1  22   3      206.01      175.87      0.45 o 
   0  22   3      153.06      112.57      7.60 o 
   1  22   3      387.27      384.82      6.62 o 
   2  22   3        3.49       10.37      8.32 o 
   3  22   3        2.09       17.61      8.40 o 
   4  22   3       95.12       43.72      2.77 o 
  -4  23   3       30.31       34.33      4.29 o 
  -3  23   3     1994.88     2403.05      4.38 o 
  -2  23   3      167.08      129.46      0.45 o 
  -1  23   3       19.55        7.78      0.72 o 
   0  23   3      939.75     1128.97      6.17 o 
   1  23   3     1165.90     1189.14      4.20 o 
   2  23   3        0.86        9.75      7.87 o 
   3  23   3      225.77      162.19      3.93 o 
  -2  24   3      524.05      638.02      7.96 o 
  -1  24   3        8.39       15.83      6.17 o 
   0  24   3      425.06      419.60      2.59 o 
   1  24   3        1.96       17.17      4.56 o 
 -12   0   4      117.06       96.74      6.97 o 
 -11   0   4     2277.06     2579.99      2.32 o 
 -10   0   4     1080.37     1053.87      1.97 o 
  -9   0   4        6.31       16.00      5.19 o 
  -8   0   4      346.26      326.34      3.58 o 
  -7   0   4        9.76        0.54      1.43 o 
  -6   0   4      801.89      769.28      7.78 o 
  -5   0   4       22.62        9.48      7.78 o 
  -4   0   4    11373.57    11996.02      0.27 o 
  -3   0   4     2914.73     2751.48      6.35 o 
  -2   0   4       34.65       32.99      1.70 o 
  -1   0   4     3285.30     3695.91      2.15 o 
   0   0   4      159.43      157.09      4.02 o 
   1   0   4      527.51      655.46      4.11 o 
   2   0   4       46.88       47.57      3.84 o 
   3   0   4     8303.52     6972.84      7.87 o 
   4   0   4     2443.64     1850.68      0.54 o 
   5   0   4      965.79     1027.94      3.22 o 
   6   0   4     6213.93     6621.64      2.15 o 
   7   0   4     1294.92     1300.63      8.32 o 
   8   0   4       45.33       42.20      1.97 o 
   9   0   4      126.19       78.77      7.06 o 
  10   0   4     4848.25     5755.80      3.22 o 
  11   0   4     1747.78     2162.90      3.04 o 
 -12   1   4      900.59      921.90      7.42 o 
 -11   1   4       21.80        8.14      0.54 o 
 -10   1   4     1225.98     1300.19      5.63 o 
  -9   1   4      126.25      110.42      1.70 o 
  -8   1   4      993.49      920.29      1.52 o 
  -7   1   4       31.16       39.88      8.40 o 
  -6   1   4      192.71      199.74      4.74 o 
  -5   1   4     3446.34     3512.89      5.99 o 
  -4   1   4      356.50      359.96      6.53 o 
  -3   1   4     4589.40     4912.41      3.22 o 
  -2   1   4     7154.87     8569.15      7.69 o 
  -1   1   4      710.88      776.07      3.22 o 
   0   1   4        8.41        8.49      3.13 o 
   1   1   4        1.30        5.63      8.76 o 
   2   1   4     3414.83     3027.84      2.77 o 
   3   1   4      142.34      137.33      2.15 o 
   4   1   4     2218.44     2121.68      2.32 o 
   5   1   4      225.04      199.92      0.54 o 
   6   1   4     1272.74     1330.14      3.49 o 
   7   1   4       32.49       30.94      5.99 o 
   8   1   4      202.86      187.40      0.09 o 
   9   1   4     1254.02     1261.74      3.13 o 
  10   1   4       16.64       32.37      3.84 o 
  11   1   4      233.85      239.80      0.98 o 
 -12   2   4      324.80      360.32      0.89 o 
 -11   2   4        6.62       24.41      0.89 o 
 -10   2   4     1899.94     2070.89      2.24 o 
  -9   2   4      923.20      940.23      3.31 o 
  -8   2   4        1.00        5.28      6.62 o 
  -7   2   4      223.35      203.50      7.51 o 
  -6   2   4     6201.65     6589.28      0.98 o 
  -5   2   4     2198.22     2009.02      4.83 o 
  -4   2   4      204.94      157.99      0.27 o 
  -3   2   4     5101.48     4788.93      1.79 o 
  -2   2   4      436.19      196.70      1.07 o 
  -1   2   4    10103.89    10908.72      5.45 o 
   0   2   4        7.21        6.53      2.41 o 
   1   2   4     2320.99     2094.41      7.69 o 
   2   2   4     3952.08     3976.29      4.11 o 
   3   2   4      966.31     1005.05      3.31 o 
   4   2   4     2844.86     2489.51      7.78 o 
   5   2   4     1984.82     2002.85      4.92 o 
   6   2   4        1.53       10.19      3.76 o 
   7   2   4      695.53      685.05      6.35 o 
   8   2   4     1842.59     1932.40      0.54 o 
   9   2   4      313.81      344.14      8.32 o 
  10   2   4       27.91       29.33      2.24 o 
  11   2   4      247.67      251.78      0.72 o 
 -12   3   4        1.01       12.34      5.63 o 
 -11   3   4       95.57       49.26      0.89 o 
 -10   3   4       16.38       48.46      4.83 o 
  -9   3   4      120.80       93.52      0.63 o 
  -8   3   4       56.86       42.11      0.89 o 
  -7   3   4      209.54      196.88      0.63 o 
  -6   3   4       90.38       63.57      2.50 o 
  -5   3   4     1013.20      951.31      5.99 o 
  -4   3   4       28.33       21.91      5.45 o 
  -3   3   4     2687.05     2817.37      0.45 o 
  -2   3   4    18950.60    20130.92      4.20 o 
  -1   3   4     1064.43     1017.12      2.50 o 
   0   3   4      487.09      708.57      4.56 o 
   1   3   4       18.98        6.44      4.38 o 
   2   3   4      719.17      601.54      5.81 o 
   3   3   4     1441.26     1885.55      3.67 o 
   4   3   4     2198.28     2367.11      1.25 o 
   5   3   4       16.00        9.30      5.54 o 
   6   3   4     7590.43     7897.51      8.49 o 
   7   3   4      534.88      565.78      0.09 o 
   8   3   4      174.95      162.10      1.34 o 
   9   3   4       22.24        5.45      5.54 o 
  10   3   4        2.68       11.80      8.40 o 
 -12   4   4      685.27      577.14      5.54 o 
 -11   4   4        1.55       19.31      0.09 o 
 -10   4   4      256.00      281.01      8.14 o 
  -9   4   4      694.34      756.85      8.14 o 
  -8   4   4       35.00       24.05      3.13 o 
  -7   4   4        8.97        4.20      5.01 o 
  -6   4   4     2535.47     2424.33      2.24 o 
  -5   4   4     2080.20     1834.32      1.43 o 
  -4   4   4     2525.99     2603.95      7.69 o 
  -3   4   4     3874.79     3507.88      2.24 o 
  -2   4   4     6210.52     6496.47      7.60 o 
  -1   4   4     2027.72     2228.52      7.87 o 
   0   4   4      263.46      380.79      7.42 o 
   1   4   4     6947.82     6912.58      8.14 o 
   2   4   4        5.80       32.90      7.42 o 
   3   4   4      534.11      488.53      3.04 o 
   4   4   4     3648.94     3471.85      5.99 o 
   5   4   4     3195.69     2950.77      4.29 o 
   6   4   4      240.91      257.86      3.13 o 
   7   4   4     2792.40     2857.43      4.56 o 
   8   4   4       32.01       22.44      6.08 o 
   9   4   4     1084.15     1120.48      6.35 o 
  10   4   4       30.47       14.48      3.04 o 
 -12   5   4       59.85       28.70      7.60 o 
 -11   5   4      112.38       70.72      1.61 o 
 -10   5   4      445.05      499.98      4.38 o 
  -9   5   4      338.84      306.41      4.38 o 
  -8   5   4      214.87      188.83      5.19 o 
  -7   5   4     1725.98     1721.93      3.04 o 
  -6   5   4     2385.81     2195.80      6.08 o 
  -5   5   4      160.56      128.12      5.90 o 
  -4   5   4        3.82        2.24      1.34 o 
  -3   5   4      590.78      574.27      4.02 o 
  -2   5   4      218.36      434.44      0.18 o 
  -1   5   4     4675.33     4851.25      7.15 o 
   0   5   4     1152.65     1207.65      0.89 o 
   1   5   4     2578.40     2540.56      4.56 o 
   2   5   4       59.54       69.11      5.99 o 
   3   5   4      157.74      120.79      6.26 o 
   4   5   4     1777.56     1829.13      4.83 o 
   5   5   4     1022.12      956.05      7.24 o 
   6   5   4        1.88       17.52      5.81 o 
   7   5   4     1278.73     1331.12      7.06 o 
   8   5   4       48.57       33.80      5.10 o 
   9   5   4      101.18       96.20      1.79 o 
  10   5   4       11.70       20.65      8.76 o 
 -12   6   4       20.48        2.50      1.16 o 
 -11   6   4     2990.28     3227.31      1.43 o 
 -10   6   4      110.12       81.09      3.04 o 
  -9   6   4       56.54       67.33      2.15 o 
  -8   6   4     2394.77     2460.72      7.06 o 
  -7   6   4     6123.39     6488.69      2.77 o 
  -6   6   4       47.64       13.14      3.84 o 
  -5   6   4     1113.95     1030.62      2.24 o 
  -4   6   4     4517.11     3829.13      8.58 o 
  -3   6   4      526.51      376.32      8.32 o 
  -2   6   4      843.55      943.27      7.69 o 
  -1   6   4     2896.30     2794.04      0.63 o 
   0   6   4     9307.51     8848.46      8.49 o 
   1   6   4        0.07        4.65      0.89 o 
   2   6   4     1017.46      963.12      6.97 o 
   3   6   4     7589.13     7708.50      2.86 o 
   4   6   4      811.76      818.00      5.99 o 
   5   6   4       36.83       20.30      3.58 o 
   6   6   4      235.15      222.54      6.62 o 
   7   6   4      861.17      861.64      3.04 o 
   8   6   4        0.54       13.05      8.40 o 
   9   6   4      418.62      406.72      1.07 o 
  10   6   4      577.42      582.59      1.07 o 
 -11   7   4       16.30       28.70      5.28 o 
 -10   7   4     1064.39     1152.84      0.27 o 
  -9   7   4      212.18      189.19      0.72 o 
  -8   7   4        6.66       19.76      6.53 o 
  -7   7   4     2801.80     2971.60      7.69 o 
  -6   7   4       48.88       27.63      4.65 o 
  -5   7   4     3613.52     3575.65      8.40 o 
  -4   7   4      113.32       68.93      5.45 o 
  -3   7   4     4454.52     4457.67      3.93 o 
  -2   7   4     1410.41     1424.11      2.41 o 
  -1   7   4     2337.16     2322.85      0.09 o 
   0   7   4     1222.26     1238.23      8.40 o 
   1   7   4     2069.98     2176.84      7.06 o 
   2   7   4     2604.74     2422.27      4.92 o 
   3   7   4      123.97      132.06      1.79 o 
   4   7   4     7534.62     7915.48      3.67 o 
   5   7   4        6.41       10.73      0.09 o 
   6   7   4      239.44      224.15      5.81 o 
   7   7   4      667.76      709.37      3.04 o 
   8   7   4      182.91      166.30      4.11 o 
   9   7   4     1107.48     1166.25      8.05 o 
  10   7   4      122.58      113.73      4.20 o 
 -11   8   4       27.43       32.46      8.14 o 
 -10   8   4      225.29      236.40      4.29 o 
  -9   8   4     1396.48     1517.01      7.24 o 
  -8   8   4     1185.96     1142.74      0.80 o 
  -7   8   4      279.64      260.27      4.92 o 
  -6   8   4     3802.62     3797.65      5.10 o 
  -5   8   4     3763.46     3860.06      2.86 o 
  -4   8   4      384.91      385.00      7.51 o 
  -3   8   4     5509.97     5643.33      3.40 o 
  -2   8   4     7559.19     7684.36      2.06 o 
  -1   8   4      398.03      475.75      6.35 o 
   0   8   4        1.56       23.96      0.09 o 
   1   8   4      571.09      262.24      8.14 o 
   2   8   4     6226.00     6215.37      2.77 o 
   3   8   4     2305.34     2470.37      4.92 o 
   4   8   4     2675.59     2567.12      1.43 o 
   5   8   4     3842.04     3740.61      0.18 o 
   6   8   4      694.93      674.14      8.40 o 
   7   8   4       19.57        4.29      4.83 o 
   8   8   4     2390.02     2662.52      1.79 o 
   9   8   4      430.82      460.73      6.53 o 
  10   8   4       23.54       26.91      2.68 o 
 -11   9   4       89.45       66.88      0.80 o 
 -10   9   4      106.69       71.62      4.20 o 
  -9   9   4      163.04      112.66      4.02 o 
  -8   9   4        0.63        7.87      6.97 o 
  -7   9   4     1858.33     1891.00      2.32 o 
  -6   9   4       65.27       70.90      6.17 o 
  -5   9   4      667.72      657.51      6.80 o 
  -4   9   4      294.89      312.57      1.25 o 
  -3   9   4     3606.33     4169.60      4.56 o 
  -2   9   4      341.26      287.99      8.85 o 
  -1   9   4       12.83        8.94      0.18 o 
   0   9   4      132.18      215.03      5.36 o 
   1   9   4      803.56      946.22      2.32 o 
   2   9   4      672.84      609.68      7.96 o 
   3   9   4      152.90      193.93      8.40 o 
   4   9   4      163.02      177.92      6.53 o 
   5   9   4        3.80       14.66      4.92 o 
   6   9   4      159.68      166.30      6.53 o 
   7   9   4      183.99      141.53      0.89 o 
   8   9   4      175.48       98.08      5.99 o 
   9   9   4       19.16       27.09      1.43 o 
  10   9   4      275.19      248.56      8.05 o 
 -11  10   4        7.74       14.75      2.50 o 
 -10  10   4      897.59      862.80      1.88 o 
  -9  10   4      291.23      294.51      6.44 o 
  -8  10   4     1477.93     1455.22      4.11 o 
  -7  10   4       49.39       29.33      1.34 o 
  -6  10   4     1126.77     1090.34      7.87 o 
  -5  10   4      257.29      216.64      3.49 o 
  -4  10   4        4.62        6.17      0.80 o 
  -3  10   4      436.22      407.26      7.87 o 
  -2  10   4     2134.00     1866.24      1.70 o 
  -1  10   4     1600.18     1388.26      8.49 o 
   0  10   4     3636.10     3499.74      3.67 o 
   1  10   4     8650.78     8900.86      2.24 o 
   2  10   4      907.72      914.39      6.53 o 
   3  10   4      983.43      904.37      4.29 o 
   4  10   4       28.30       15.20      7.69 o 
   5  10   4      805.85      815.86      4.92 o 
   6  10   4        2.25        6.62      3.76 o 
   7  10   4      228.51      202.60      7.42 o 
   8  10   4     1156.13     1255.93      5.28 o 
   9  10   4        6.10        2.77      7.51 o 
  10  10   4      113.66       88.16      2.68 o 
 -11  11   4       14.76       15.91      8.32 o 
 -10  11   4       35.49       24.59      3.49 o 
  -9  11   4      316.17      257.05      0.80 o 
  -8  11   4       95.92       84.31      7.69 o 
  -7  11   4       76.81       51.32      0.89 o 
  -6  11   4      357.52      341.81      7.15 o 
  -5  11   4      517.68      466.36      1.70 o 
  -4  11   4        9.65        1.88      2.24 o 
  -3  11   4     2398.15     2356.47      2.06 o 
  -2  11   4     1639.84     1638.33      0.36 o 
  -1  11   4      422.27      380.53      1.70 o 
   0  11   4     3803.23     3899.49      0.80 o 
   1  11   4       54.77       29.15      4.56 o 
   2  11   4     2105.52     2199.11      8.76 o 
   3  11   4      138.80      114.62      1.34 o 
   4  11   4       11.68       12.16      3.49 o 
   5  11   4     1319.70     1380.39      4.20 o 
   6  11   4     1587.41     1717.82      4.11 o 
   7  11   4       28.37       34.87      8.40 o 
   8  11   4      637.95      655.19      8.32 o 
   9  11   4      142.97       88.34      2.15 o 
 -10  12   4      104.34       68.93      5.36 o 
  -9  12   4       62.68       48.82      5.36 o 
  -8  12   4      356.93      345.92      4.29 o 
  -7  12   4      666.03      681.66      2.06 o 
  -6  12   4       14.97       10.19      7.24 o 
  -5  12   4      328.78      314.18      8.85 o 
  -4  12   4    12580.76    14442.88      5.90 o 
  -3  12   4      363.96      337.61      8.85 o 
  -2  12   4      268.66      307.66      2.68 o 
  -1  12   4     2650.12     2506.50      5.54 o 
   0  12   4     2527.80     2397.51      5.45 o 
   1  12   4      726.95      859.04      2.15 o 
   2  12   4       89.38       73.67      7.96 o 
   3  12   4     5920.59     6332.94      8.49 o 
   4  12   4      532.48      470.92      2.41 o 
   5  12   4      181.59      177.21      6.44 o 
   6  12   4     1653.61     1695.38      2.95 o 
   7  12   4     1972.05     2141.26      3.93 o 
   8  12   4       61.84       33.53      3.76 o 
   9  12   4      157.05      156.20      1.25 o 
 -10  13   4      109.62      100.59      7.69 o 
  -9  13   4      529.08      542.18      8.58 o 
  -8  13   4     1510.43     1631.45      0.80 o 
  -7  13   4       78.65      102.82      8.49 o 
  -6  13   4      244.54      240.15      1.34 o 
  -5  13   4     1313.64     1302.15      6.26 o 
  -4  13   4      265.18      224.06      7.15 o 
  -3  13   4     6514.33     6728.31      3.40 o 
  -2  13   4      112.70      127.68      8.40 o 
  -1  13   4     1219.33     1155.70      4.29 o 
   0  13   4     1871.32     1807.32      4.74 o 
   1  13   4      193.63      142.25      0.63 o 
   2  13   4     3511.12     3603.99      7.06 o 
   3  13   4        6.22       15.65      1.79 o 
   4  13   4      415.64      382.76      6.17 o 
   5  13   4      591.39      592.16      3.76 o 
   6  13   4     1142.23     1197.81      8.67 o 
   7  13   4     1022.19     1026.33      4.29 o 
   8  13   4      142.10       95.76      1.70 o 
   9  13   4        2.05       11.62      6.44 o 
 -10  14   4      400.20      421.39      3.49 o 
  -9  14   4     1971.16     2092.26      2.06 o 
  -8  14   4       49.54       29.33      4.74 o 
  -7  14   4      580.66      661.36      7.60 o 
  -6  14   4     1430.01     1489.91      0.98 o 
  -5  14   4      380.77      328.76      6.26 o 
  -4  14   4      686.31      722.78      1.25 o 
  -3  14   4     1169.43     1094.46      2.77 o 
  -2  14   4     5721.37     5985.05      8.76 o 
  -1  14   4        8.44       10.64      4.29 o 
   0  14   4     1717.99     1711.65      5.36 o 
   1  14   4    12743.50    14358.13      4.74 o 
   2  14   4     1452.83     1474.18      7.42 o 
   3  14   4      234.60      218.52      0.54 o 
   4  14   4     1100.15     1066.74      7.33 o 
   5  14   4     1478.82     1464.79      6.17 o 
   6  14   4      100.26       59.64      8.14 o 
   7  14   4        7.76       11.53      2.41 o 
   8  14   4      324.01      274.13      6.26 o 
  -9  15   4      179.76      137.69      0.09 o 
  -8  15   4       78.81       62.68      0.18 o 
  -7  15   4      124.46       88.87      6.62 o 
  -6  15   4      520.92      454.56      3.84 o 
  -5  15   4      134.06       86.73      3.40 o 
  -4  15   4        8.82       18.24      1.52 o 
  -3  15   4       80.88       82.35      1.43 o 
  -2  15   4        6.85        9.30      4.92 o 
  -1  15   4      296.93      273.14      8.05 o 
   0  15   4      999.89     1053.87      1.16 o 
   1  15   4      722.72      621.75      5.19 o 
   2  15   4      147.53      183.56      3.40 o 
   3  15   4       12.96        5.81      6.08 o 
   4  15   4      579.35      564.98      4.11 o 
   5  15   4      209.48      198.94      0.09 o 
   6  15   4       87.35       48.37      8.49 o 
   7  15   4      124.94       90.66      7.69 o 
   8  15   4       71.07       63.48      0.54 o 
  -9  16   4      116.12      133.85      5.90 o 
  -8  16   4      108.72       54.18      0.27 o 
  -7  16   4      376.64      304.44      8.67 o 
  -6  16   4     1305.05     1403.19      1.34 o 
  -5  16   4      277.76      253.03      5.45 o 
  -4  16   4      345.64      354.24      5.90 o 
  -3  16   4     1306.31     1301.89      8.49 o 
  -2  16   4      833.76      834.72      4.47 o 
  -1  16   4       16.92       19.67      3.40 o 
   0  16   4       68.44       57.04      2.95 o 
   1  16   4      329.87      300.15      3.22 o 
   2  16   4        3.15        9.03      1.43 o 
   3  16   4      378.10      373.91      3.13 o 
   4  16   4      874.89      868.25      1.34 o 
   5  16   4      338.87      382.76      2.50 o 
   6  16   4      255.19      302.20      3.76 o 
   7  16   4        7.30       19.94      1.16 o 
   8  16   4      271.18      302.74      1.16 o 
  -8  17   4      352.92      429.70      1.16 o 
  -7  17   4      409.87      451.43      0.54 o 
  -6  17   4        3.28        7.78      0.63 o 
  -5  17   4      796.55      801.46      3.76 o 
  -4  17   4        0.30       20.83      7.24 o 
  -3  17   4        3.73       10.37      5.01 o 
  -2  17   4        7.00        9.48      0.89 o 
  -1  17   4      418.47      435.60      2.32 o 
   0  17   4       12.92       13.32      3.49 o 
   1  17   4      292.52      303.81      7.42 o 
   2  17   4      902.15      982.07      6.35 o 
   3  17   4       26.19       23.43      6.62 o 
   4  17   4      211.42      190.17      3.67 o 
   5  17   4      547.81      597.25      5.01 o 
   6  17   4        9.32       17.52      7.69 o 
   7  17   4      376.73      365.68      0.72 o 
  -8  18   4     2118.82     2430.50      7.15 o 
  -7  18   4      471.53      453.57      2.77 o 
  -6  18   4       16.27       24.41      0.63 o 
  -5  18   4      165.41       92.90      6.17 o 
  -4  18   4      407.69      433.90      8.23 o 
  -3  18   4      144.74      161.74      4.83 o 
  -2  18   4       25.59       11.44      0.63 o 
  -1  18   4     1528.58     1638.87      6.97 o 
   0  18   4     1297.04     1305.91      0.72 o 
   1  18   4       61.83       35.94      2.15 o 
   2  18   4       28.10       24.95      8.49 o 
   3  18   4     1622.42     1678.21      2.15 o 
   4  18   4      218.13      216.28      0.89 o 
   5  18   4       28.13       10.28      6.71 o 
   6  18   4      488.08      539.23      2.95 o 
   7  18   4      703.33      794.13      7.87 o 
  -7  19   4      227.24      154.50      1.34 o 
  -6  19   4       50.87       22.62      5.19 o 
  -5  19   4      549.48      549.60      4.92 o 
  -4  19   4       33.14       19.04      1.52 o 
  -3  19   4       29.68       29.59      4.11 o 
  -2  19   4      134.78      121.24      2.32 o 
  -1  19   4      881.17      903.03      7.78 o 
   0  19   4      515.43      519.29      3.31 o 
   1  19   4       12.65       10.73      5.99 o 
   2  19   4      831.03      831.33      2.77 o 
   3  19   4        3.86       10.64      5.99 o 
   4  19   4     1135.72     1248.24      4.20 o 
   5  19   4        1.45       13.68      4.20 o 
   6  19   4      222.18      230.14      0.89 o 
  -7  20   4      202.91      180.96      8.76 o 
  -6  20   4      820.28      855.20      8.76 o 
  -5  20   4      455.31      536.01      6.17 o 
  -4  20   4        5.43       10.28      6.88 o 
  -3  20   4      746.96      800.66      1.25 o 
  -2  20   4     1249.44     1401.40      4.20 o 
  -1  20   4      164.33      146.63      7.60 o 
   0  20   4      190.63      179.35      4.56 o 
   1  20   4       38.01       64.91      8.40 o 
   2  20   4      179.49      150.12      0.80 o 
   3  20   4       95.41       56.51      3.67 o 
   4  20   4      288.10      331.26      0.72 o 
   5  20   4      584.99      648.48      7.42 o 
  -6  21   4       33.19       29.77      8.14 o 
  -5  21   4      170.51      170.50      2.77 o 
  -4  21   4       12.01       15.65      8.23 o 
  -3  21   4      247.24      184.54      6.26 o 
  -2  21   4      105.30       60.62      6.71 o 
  -1  21   4       84.29       51.68      6.71 o 
   0  21   4      125.20      105.77      7.96 o 
   1  21   4      170.35      135.99      2.95 o 
   2  21   4        8.86        9.57      1.70 o 
   3  21   4      226.65      174.44      8.58 o 
   4  21   4       71.30       54.90      8.05 o 
  -5  22   4       20.62       16.81      0.09 o 
  -4  22   4      526.14      515.00      3.67 o 
  -3  22   4      166.02      110.87      1.97 o 
  -2  22   4       25.77       26.82      3.13 o 
  -1  22   4      147.85      142.16      3.93 o 
   0  22   4      610.60      618.35      6.35 o 
   1  22   4      116.30       84.22      6.53 o 
   2  22   4     1026.89      975.81      0.09 o 
   3  22   4        7.13       12.87      7.42 o 
  -3  23   4        1.42        9.48      2.77 o 
  -2  23   4       71.29       47.03      7.51 o 
  -1  23   4       13.30       17.61      5.72 o 
   0  23   4      220.02      184.63      2.24 o 
   1  23   4      123.49      154.50      1.07 o 
   2  23   4      287.56      294.96      3.13 o 
 -12   1   5      997.35     1236.17      2.86 o 
 -11   1   5      256.78      177.03      4.02 o 
 -10   1   5        2.55       26.73      5.72 o 
  -9   1   5     1568.48     1539.09      7.06 o 
  -8   1   5       31.97       15.83      8.32 o 
  -7   1   5      614.14      683.98      7.96 o 
  -6   1   5     1644.16     1616.16      5.28 o 
  -5   1   5     9708.95     9905.82      2.86 o 
  -4   1   5     3831.02     3812.05      6.17 o 
  -3   1   5     5983.92     5663.71      7.96 o 
  -2   1   5     1895.37     1370.73      3.84 o 
  -1   1   5     1359.64     1701.28      3.04 o 
   0   1   5      408.97      284.95      8.23 o 
   1   1   5      488.08      398.32      8.58 o 
   2   1   5     1099.29      811.92      2.59 o 
   3   1   5     2745.35     2374.53      4.11 o 
   4   1   5     1523.67     1360.45      3.58 o 
   5   1   5     2841.66     2775.62      2.59 o 
   6   1   5      787.11      788.68      2.50 o 
   7   1   5      534.96      509.10      4.65 o 
   8   1   5        1.84        5.01      0.27 o 
   9   1   5      594.46      601.54      8.58 o 
  10   1   5      192.66      208.86      5.10 o 
 -12   2   5       96.64       47.66      4.92 o 
 -11   2   5      974.15      997.72      8.40 o 
 -10   2   5       59.92       78.59      5.81 o 
  -9   2   5      257.92      300.50      1.79 o 
  -8   2   5      639.99      633.46      5.99 o 
  -7   2   5     1303.61     1255.48      7.51 o 
  -6   2   5     5319.47     5751.87      1.16 o 
  -5   2   5       51.82       42.83      0.09 o 
  -4   2   5       75.69       76.62      0.89 o 
  -3   2   5     1888.90     2018.95      5.72 o 
  -2   2   5     2732.69     3144.61      2.86 o 
  -1   2   5     1705.72     1535.07      4.11 o 
   0   2   5     1615.95     1580.40      7.06 o 
   1   2   5     1346.64      954.08      2.32 o 
   2   2   5     2934.97     3709.50      7.06 o 
   3   2   5       45.04       86.10      7.87 o 
   4   2   5      174.57      203.32      2.68 o 
   5   2   5     1412.06     1418.74      5.45 o 
   6   2   5      776.98      813.80      2.59 o 
   7   2   5       79.47       57.22      2.06 o 
   8   2   5      766.80      804.77      5.28 o 
   9   2   5      163.91      149.22      4.92 o 
  10   2   5      327.56      339.40      5.28 o 
 -12   3   5      116.97       54.90      3.49 o 
 -11   3   5      548.09      587.42      1.34 o 
 -10   3   5     3594.29     3807.49      3.04 o 
  -9   3   5      100.00       80.83      0.36 o 
  -8   3   5        0.70        9.66      7.78 o 
  -7   3   5     7528.25     8570.94      3.67 o 
  -6   3   5     2220.64     2013.49      0.45 o 
  -5   3   5       84.94      125.98      6.44 o 
  -4   3   5     3331.74     3205.50      4.65 o 
  -3   3   5    14353.13    14581.02      7.96 o 
  -2   3   5      373.80      292.73      3.22 o 
  -1   3   5      926.21      926.10      0.72 o 
   0   3   5     9537.64     9284.33      1.79 o 
   1   3   5     4620.57     4554.14      4.11 o 
   2   3   5      220.71      327.68      1.52 o 
   3   3   5     1965.92     1760.47      5.63 o 
   4   3   5     7034.04     6934.31      7.69 o 
   5   3   5      215.65      229.42      2.15 o 
   6   3   5      166.28      144.40      6.35 o 
   7   3   5      427.09      423.44      3.40 o 
   8   3   5      888.44      866.11      2.32 o 
   9   3   5      591.03      588.22      0.72 o 
  10   3   5      363.64      393.58      1.25 o 
 -12   4   5      128.23       70.99      6.62 o 
 -11   4   5      865.97      960.52      6.53 o 
 -10   4   5      882.60     1019.00      7.42 o 
  -9   4   5     1911.72     2039.60      5.99 o 
  -8   4   5      652.51      623.81      4.74 o 
  -7   4   5       51.08       46.31      1.34 o 
  -6   4   5     2130.15     2248.73      7.69 o 
  -5   4   5     1246.35     1321.56      6.08 o 
  -4   4   5      226.50      115.52      8.58 o 
  -3   4   5     1443.59     1424.29      1.52 o 
  -2   4   5     4185.25     3827.96      7.96 o 
  -1   4   5    10611.26    11599.76      6.62 o 
   0   4   5     1026.91      936.56      4.02 o 
   1   4   5       33.19       38.71      6.26 o 
   2   4   5       14.75       51.41      7.24 o 
   3   4   5     3532.64     3916.03      7.87 o 
   4   4   5      984.03      962.13      6.97 o 
   5   4   5     2516.21     2528.49      8.85 o 
   6   4   5        9.15       13.95      6.88 o 
   7   4   5      223.80      207.61      6.26 o 
   8   4   5        3.56       13.14      7.78 o 
   9   4   5       15.32       26.02      7.96 o 
  10   4   5      427.13      447.49      3.49 o 
 -12   5   5      816.61      719.48      7.15 o 
 -11   5   5       88.17       87.08      5.19 o 
 -10   5   5      107.21       98.98      8.58 o 
  -9   5   5      147.21      147.08      4.47 o 
  -8   5   5     1755.12     1575.12      1.52 o 
  -7   5   5      816.69      846.97      0.89 o 
  -6   5   5     2820.59     2651.61      3.58 o 
  -5   5   5     2013.26     1764.49      3.76 o 
  -4   5   5     1259.46     1086.32      5.99 o 
  -3   5   5       32.94        5.54      6.97 o 
  -2   5   5    15344.67    16946.61      2.24 o 
  -1   5   5     3094.21     2809.50      1.16 o 
   0   5   5      747.31     1081.05      3.67 o 
   1   5   5     2758.97     2295.85      4.92 o 
   2   5   5     5877.55     6063.91      3.31 o 
   3   5   5      236.79      241.05      8.67 o 
   4   5   5       11.73       12.87      2.86 o 
   5   5   5      255.45      246.68      6.53 o 
   6   5   5      378.62      404.76      3.84 o 
   7   5   5      873.69      802.80      1.52 o 
   8   5   5      851.33      912.42      2.95 o 
   9   5   5     1210.14     1148.64      1.88 o 
  10   5   5      355.06      378.74      3.13 o 
 -12   6   5      340.50      352.81      8.67 o 
 -11   6   5       86.54       70.01      3.49 o 
 -10   6   5      134.64      109.79      5.81 o 
  -9   6   5        0.07        1.61      5.63 o 
  -8   6   5      493.15      496.58      6.44 o 
  -7   6   5      217.94      226.56      4.83 o 
  -6   6   5     1454.33     1355.62      5.28 o 
  -5   6   5       24.36       14.75      7.87 o 
  -4   6   5        6.14       13.77      0.80 o 
  -3   6   5     1818.52     2297.90      5.90 o 
  -2   6   5      178.54      201.71      4.11 o 
  -1   6   5     2085.35     2560.86      5.63 o 
   0   6   5      357.51      302.74      0.09 o 
   1   6   5     1437.46     1195.31      5.63 o 
   2   6   5      643.40      578.21      4.29 o 
   3   6   5      243.93      250.52      3.04 o 
   4   6   5      840.94      849.03      5.36 o 
   5   6   5      232.77      260.90      8.05 o 
   6   6   5      493.96      413.70      1.16 o 
   7   6   5      791.05      817.29      3.58 o 
   8   6   5      578.13      599.58      5.90 o 
   9   6   5       30.49       19.49      4.38 o 
  10   6   5        3.85       14.31      5.28 o 
 -11   7   5      207.99      247.40      4.02 o 
 -10   7   5      172.16       94.15      5.19 o 
  -9   7   5     1420.15     1497.42      4.56 o 
  -8   7   5     2395.45     2361.65      4.92 o 
  -7   7   5     2628.50     2747.27      2.77 o 
  -6   7   5      136.60      159.95      8.14 o 
  -5   7   5      449.00      347.62      4.65 o 
  -4   7   5      923.13      884.35      6.17 o 
  -3   7   5       22.23       51.05      5.19 o 
  -2   7   5     2343.95     2215.20      0.89 o 
  -1   7   5     2877.67     2631.04      8.85 o 
   0   7   5     1434.14     1088.11      1.52 o 
   1   7   5     3126.66     3126.73      1.43 o 
   2   7   5     5149.46     5379.21      6.97 o 
   3   7   5     1045.74      992.44      5.28 o 
   4   7   5      486.78      400.02      7.78 o 
   5   7   5     1919.57     1946.17      1.34 o 
   6   7   5      221.72      200.99      4.83 o 
   7   7   5       24.10       21.28      0.18 o 
   8   7   5      347.58      310.07      8.23 o 
   9   7   5      416.17      418.26      3.67 o 
  10   7   5       57.89       40.06      0.36 o 
 -11   8   5      311.58      304.26      1.88 o 
 -10   8   5      108.28       60.53      1.79 o 
  -9   8   5       28.94       -0.72      5.36 o 
  -8   8   5       24.98       26.55      1.79 o 
  -7   8   5      239.43      229.87      0.36 o 
  -6   8   5      755.82      602.80      3.31 o 
  -5   8   5       47.65       61.51      8.85 o 
  -4   8   5     3200.92     3275.06      0.27 o 
  -3   8   5       13.91        3.13      2.77 o 
  -2   8   5      402.45      406.90      7.06 o 
  -1   8   5      349.82      375.97      0.98 o 
   0   8   5       92.60      114.18      3.31 o 
   1   8   5     8376.55     9028.18      1.97 o 
   2   8   5     3304.49     3640.38      8.67 o 
   3   8   5      953.44      995.75      2.59 o 
   4   8   5        4.60       18.69      3.93 o 
   5   8   5       64.60       61.16      1.52 o 
   6   8   5      864.82      889.89      2.95 o 
   7   8   5       20.39       17.97      6.53 o 
   8   8   5      339.40      337.79      1.34 o 
   9   8   5        0.74       25.93      7.15 o 
  10   8   5      229.85      215.21      3.04 o 
 -11   9   5      250.83      179.62      4.47 o 
 -10   9   5      681.16      723.41      6.26 o 
  -9   9   5       91.17       63.12      7.60 o 
  -8   9   5     1151.06     1197.10      3.13 o 
  -7   9   5      811.59      811.21      3.93 o 
  -6   9   5      452.08      383.39      4.20 o 
  -5   9   5      193.70      190.89      6.08 o 
  -4   9   5      734.71      725.64      5.90 o 
  -3   9   5     6620.19     6429.05      4.83 o 
  -2   9   5      112.44       40.59      4.74 o 
  -1   9   5       21.72       53.73      4.29 o 
   0   9   5     4268.48     3825.19      6.26 o 
   1   9   5      168.90      118.11      8.40 o 
   2   9   5     2030.64     2319.27      7.87 o 
   3   9   5      592.54      605.93      6.88 o 
   4   9   5     5832.17     6199.45      6.08 o 
   5   9   5       26.93       21.91      6.35 o 
   6   9   5       25.53       22.89      8.67 o 
   7   9   5     6085.10     7030.42      8.14 o 
   8   9   5      284.30      268.76      0.09 o 
   9   9   5       56.19       42.65      0.54 o 
 -11  10   5        3.07       16.81      0.27 o 
 -10  10   5        1.06       11.44      5.90 o 
  -9  10   5      147.86      135.19      0.54 o 
  -8  10   5     1021.38     1118.51      3.31 o 
  -7  10   5      124.32      121.15      5.63 o 
  -6  10   5      928.05      959.18      8.14 o 
  -5  10   5        2.13        3.04      4.29 o 
  -4  10   5     5235.22     5805.60      1.61 o 
  -3  10   5     1673.00     1618.22      7.24 o 
  -2  10   5     2630.14     2633.19      4.47 o 
  -1  10   5      987.13     1006.12      8.05 o 
   0  10   5      784.03      785.28      0.89 o 
   1  10   5     3435.61     3349.27      4.56 o 
   2  10   5      415.80      420.40      7.69 o 
   3  10   5     2201.63     2099.95      0.72 o 
   4  10   5      102.11      119.72      8.40 o 
   5  10   5     1186.13     1124.77      5.10 o 
   6  10   5     1338.74     1330.41      2.41 o 
   7  10   5      634.69      559.08      2.86 o 
   8  10   5     2650.93     2843.93      5.63 o 
   9  10   5      177.88      133.93      4.29 o 
 -11  11   5       49.43       23.87      3.04 o 
 -10  11   5      121.40       90.75      4.02 o 
  -9  11   5     2087.84     2202.06      7.42 o 
  -8  11   5      796.04      853.59      6.35 o 
  -7  11   5       74.26       57.94      8.58 o 
  -6  11   5      834.97      836.42      6.88 o 
  -5  11   5     4255.12     4391.42      4.83 o 
  -4  11   5       24.36        7.69      6.26 o 
  -3  11   5      277.32      221.82      6.71 o 
  -2  11   5     2325.58     2037.28      3.58 o 
  -1  11   5     2162.18     1955.02      7.33 o 
   0  11   5      135.63       97.28      5.10 o 
   1  11   5      749.85      661.99      3.58 o 
   2  11   5     2263.99     2295.85      4.02 o 
   3  11   5        2.79        6.62      4.47 o 
   4  11   5       24.37        9.66      3.31 o 
   5  11   5     2875.05     2939.68      0.27 o 
   6  11   5     4535.90     4863.68      4.65 o 
   7  11   5        4.47       10.55      1.16 o 
   8  11   5        2.15        8.32      7.60 o 
   9  11   5      596.98      586.70      0.89 o 
 -10  12   5      105.15       41.75      5.01 o 
  -9  12   5      231.15      188.83      0.98 o 
  -8  12   5      769.01      802.72      6.71 o 
  -7  12   5       57.82       60.53      1.43 o 
  -6  12   5        2.76        4.47      0.54 o 
  -5  12   5        9.07       21.46      4.56 o 
  -4  12   5       91.62       83.24      8.49 o 
  -3  12   5      117.01      127.59      8.40 o 
  -2  12   5      291.74      302.29      1.43 o 
  -1  12   5      644.22      537.44      1.79 o 
   0  12   5       16.88       14.57      2.06 o 
   1  12   5        7.01        4.20      3.49 o 
   2  12   5        1.16        5.45      1.07 o 
   3  12   5       22.76       47.57      6.71 o 
   4  12   5       11.88       20.56      8.05 o 
   5  12   5        0.47        5.28      6.35 o 
   6  12   5      568.06      570.07      7.96 o 
   7  12   5        4.60       11.80      1.25 o 
   8  12   5      213.59      210.56      5.72 o 
   9  12   5       16.76       17.26      1.07 o 
 -10  13   5      198.57      146.18      6.53 o 
  -9  13   5      305.87      304.08      5.99 o 
  -8  13   5        2.74       15.11      3.22 o 
  -7  13   5        3.51        9.21      6.35 o 
  -6  13   5     1436.54     1370.46      0.89 o 
  -5  13   5      794.02      767.13      4.47 o 
  -4  13   5       81.11       82.79      0.36 o 
  -3  13   5      804.67      755.24      6.35 o 
  -2  13   5      841.67      695.51      5.01 o 
  -1  13   5      269.12      268.67      5.10 o 
   0  13   5      427.66      366.67      3.13 o 
   1  13   5      137.32      101.93      2.32 o 
   2  13   5      698.50      704.63      0.63 o 
   3  13   5       89.97       60.35      7.78 o 
   4  13   5      575.43      552.91      7.69 o 
   5  13   5      882.94      846.53      7.15 o 
   6  13   5      221.49      190.17      1.25 o 
   7  13   5      209.19      247.57      4.83 o 
   8  13   5      245.47      199.02      6.35 o 
 -10  14   5        9.11       10.73      1.07 o 
  -9  14   5      205.39      128.84      0.80 o 
  -8  14   5     1136.90     1224.10      0.27 o 
  -7  14   5      109.71       92.72      5.63 o 
  -6  14   5      141.95      122.31      4.29 o 
  -5  14   5      116.78       57.13      6.17 o 
  -4  14   5      363.43      340.11      6.97 o 
  -3  14   5      943.23      963.65      3.58 o 
  -2  14   5      143.14      126.07      4.29 o 
  -1  14   5       79.77       87.62      0.89 o 
   0  14   5        1.95        8.58      1.70 o 
   1  14   5      971.71      995.66      1.97 o 
   2  14   5      111.79       94.33      4.56 o 
   3  14   5      713.61      699.89      0.18 o 
   4  14   5      413.57      410.84      0.36 o 
   5  14   5      413.87      426.12      1.97 o 
   6  14   5      625.87      645.27      4.92 o 
   7  14   5      329.94      333.59      2.95 o 
   8  14   5      205.11      134.83      0.89 o 
  -9  15   5       32.56       22.53      5.63 o 
  -8  15   5      792.52      828.38      7.87 o 
  -7  15   5     1690.08     1804.99      7.60 o 
  -6  15   5      428.14      466.00      7.60 o 
  -5  15   5      200.23      183.29      6.71 o 
  -4  15   5     1354.77     1337.56      0.18 o 
  -3  15   5     3353.78     3530.05      0.18 o 
  -2  15   5       87.44      108.63      8.67 o 
  -1  15   5       83.58       53.73      6.97 o 
   0  15   5     4323.32     4478.06      3.84 o 
   1  15   5     2908.30     3039.91      2.95 o 
   2  15   5      423.84      444.90      1.79 o 
   3  15   5      698.10      699.00      8.76 o 
   4  15   5     1540.49     1563.86      1.34 o 
   5  15   5        7.04       13.23      7.24 o 
   6  15   5      191.15      237.02      5.81 o 
   7  15   5      431.95      433.90      8.14 o 
   8  15   5      906.50      887.92      2.32 o 
  -9  16   5      837.62      788.59      1.34 o 
  -8  16   5      669.97      702.76      8.76 o 
  -7  16   5      110.29       75.73      8.58 o 
  -6  16   5       73.49       61.16      8.05 o 
  -5  16   5       83.44       66.88      7.42 o 
  -4  16   5      528.21      551.12      1.52 o 
  -3  16   5       74.87       46.94      6.80 o 
  -2  16   5      638.42      639.45      2.41 o 
  -1  16   5      279.20      285.04      8.05 o 
   0  16   5        6.02       20.65      7.33 o 
   1  16   5     2985.45     3123.60      4.29 o 
   2  16   5        1.02        2.32      1.43 o 
   3  16   5     1555.03     1583.70      8.49 o 
   4  16   5      216.84      183.29      3.40 o 
   5  16   5      158.38      134.02      8.49 o 
   6  16   5      110.06       78.05      5.45 o 
   7  16   5       57.58       34.78      2.77 o 
  -8  17   5      208.59      226.56      3.13 o 
  -7  17   5        8.89       13.59      1.07 o 
  -6  17   5       90.01       57.76      2.50 o 
  -5  17   5      238.00      243.10      0.18 o 
  -4  17   5       21.55       14.84      7.51 o 
  -3  17   5      421.19      399.21      8.40 o 
  -2  17   5      703.14      755.86      3.13 o 
  -1  17   5     2714.49     2816.21      2.32 o 
   0  17   5      256.70      264.47      0.89 o 
   1  17   5      326.37      327.86      8.40 o 
   2  17   5     4143.22     4644.81      5.63 o 
   3  17   5      325.77      284.50      7.51 o 
   4  17   5       14.85       17.35      1.88 o 
   5  17   5      624.17      724.93      7.15 o 
   6  17   5      196.54      198.31      1.07 o 
   7  17   5       16.05       13.14      5.01 o 
  -8  18   5       46.30       24.86      7.51 o 
  -7  18   5       63.74       28.88      4.20 o 
  -6  18   5      261.47      287.45      5.72 o 
  -5  18   5       26.54       26.38      3.93 o 
  -4  18   5      292.92      297.29      6.17 o 
  -3  18   5       45.37       16.27      6.26 o 
  -2  18   5      448.52      451.16      1.97 o 
  -1  18   5       73.39       44.08      2.32 o 
   0  18   5      221.63      234.97      2.06 o 
   1  18   5     1878.26     1960.74      3.76 o 
   2  18   5       17.21       13.68      8.49 o 
   3  18   5      386.60      324.82      2.32 o 
   4  18   5       68.71       35.41      7.60 o 
   5  18   5       76.12       43.72      7.15 o 
   6  18   5       84.56       96.20      1.16 o 
  -7  19   5       97.82       73.14      4.74 o 
  -6  19   5      144.77      127.32      8.23 o 
  -5  19   5      407.25      430.06      8.14 o 
  -4  19   5      637.91      709.91      7.24 o 
  -3  19   5      267.30      269.57      4.83 o 
  -2  19   5     1486.52     1661.13      3.22 o 
  -1  19   5       35.78       37.73      0.89 o 
   0  19   5      257.72      271.62      2.50 o 
   1  19   5      424.04      372.39      7.96 o 
   2  19   5      264.64      274.93      0.54 o 
   3  19   5       27.05       29.59      5.01 o 
   4  19   5       88.52       79.93      1.52 o 
   5  19   5       31.34       19.49      3.67 o 
   6  19   5       40.40       29.06      2.32 o 
  -7  20   5       12.64       30.76      8.23 o 
  -6  20   5       55.41       32.54      6.97 o 
  -5  20   5        0.41        6.80      6.17 o 
  -4  20   5      200.44      178.91      4.74 o 
  -3  20   5       10.41        8.32      0.98 o 
  -2  20   5       33.85       32.63      6.80 o 
  -1  20   5     1056.49     1108.23      8.58 o 
   0  20   5      149.33      101.39      2.15 o 
   1  20   5       45.17       28.88      7.87 o 
   2  20   5        0.02        5.99      2.06 o 
   3  20   5      108.62       74.84      6.26 o 
   4  20   5       25.12       26.20      7.78 o 
   5  20   5       60.91       46.76      0.09 o 
  -6  21   5      585.37      620.95      6.35 o 
  -5  21   5        3.06        6.44      7.33 o 
  -4  21   5      342.51      406.28      8.05 o 
  -3  21   5      635.53      840.98      2.95 o 
  -2  21   5      228.60      222.81      8.85 o 
  -1  21   5      177.15      122.58      5.36 o 
   0  21   5      527.53      478.34      7.78 o 
   1  21   5      188.58      203.67      0.45 o 
   2  21   5       19.93       12.96      0.45 o 
   3  21   5      322.25      361.57      0.45 o 
   4  21   5      434.21      436.58      6.71 o 
  -5  22   5       11.85       26.73      4.02 o 
  -4  22   5      719.35      714.29      7.24 o 
  -3  22   5      361.04      360.68      2.77 o 
  -2  22   5      328.48      356.65      1.61 o 
  -1  22   5      327.79      308.19      6.53 o 
   0  22   5      291.90      267.15      3.67 o 
   1  22   5       45.31       25.75      4.29 o 
   2  22   5        1.53        3.84      1.25 o 
   3  22   5      225.44      229.69      1.43 o 
  -3  23   5        6.84       17.35      6.88 o 
  -2  23   5      375.92      429.07      4.20 o 
  -1  23   5      107.48      110.60      6.62 o 
   0  23   5       12.90        9.39      5.72 o 
   1  23   5      271.71      250.44      3.04 o 
 -12   0   6        2.62       18.15      8.23 o 
 -11   0   6     1118.54     1119.04      0.27 o 
 -10   0   6     2842.54     2984.48      3.93 o 
  -9   0   6      440.50      454.91      7.15 o 
  -8   0   6      618.57      682.73      1.43 o 
  -7   0   6     1048.92     1068.35      8.23 o 
  -6   0   6    23823.46    27687.96      6.17 o 
  -5   0   6      387.53      269.93      6.88 o 
  -4   0   6       61.75       94.24      0.89 o 
  -3   0   6    15290.84    15895.60      6.88 o 
  -2   0   6    53853.20    60317.82      5.54 o 
  -1   0   6     2840.22     3061.46      2.15 o 
   0   0   6      350.34      297.11      1.61 o 
   1   0   6     4691.77     3817.23      5.45 o 
   2   0   6     1409.33     1357.14      5.19 o 
   3   0   6      732.91      784.48      4.47 o 
   4   0   6     4826.67     4735.20      6.71 o 
   5   0   6     9435.52    10233.77      1.07 o 
   6   0   6     2813.02     2766.86      2.77 o 
   7   0   6     2419.28     2503.19      2.95 o 
   8   0   6     2579.51     2700.51      3.40 o 
   9   0   6      306.98      311.05      2.32 o 
  10   0   6       14.67       23.69      8.67 o 
 -12   1   6        9.22       36.48      5.19 o 
 -11   1   6      617.93      690.42      5.01 o 
 -10   1   6      306.36      343.96      5.90 o 
  -9   1   6      204.49      154.05      8.67 o 
  -8   1   6       44.51       23.34      7.33 o 
  -7   1   6     5410.78     6282.07      3.58 o 
  -6   1   6      783.04      693.28      0.09 o 
  -5   1   6    10022.19    11140.29      0.89 o 
  -4   1   6        5.68        2.24      2.86 o 
  -3   1   6       29.25       18.06      3.58 o 
  -2   1   6     5460.61     5830.64      5.90 o 
  -1   1   6       77.76       66.97      8.67 o 
   0   1   6     2920.47     2810.76      0.89 o 
   1   1   6     2854.88     3094.63      8.85 o 
   2   1   6       80.82      250.79      0.89 o 
   3   1   6      207.39      220.13      5.81 o 
   4   1   6     1509.20     1456.65      7.06 o 
   5   1   6     1667.83     1586.30      8.85 o 
   6   1   6      476.16      473.60      0.09 o 
   7   1   6       99.86       82.17      7.33 o 
   8   1   6      536.32      554.43      8.40 o 
   9   1   6     1078.72     1127.27      0.63 o 
  10   1   6       58.75       76.89      7.06 o 
 -12   2   6      849.02      942.10      6.17 o 
 -11   2   6     1258.64     1312.97      3.13 o 
 -10   2   6      156.75      146.81      0.72 o 
  -9   2   6        4.35        0.89      1.52 o 
  -8   2   6      224.06      234.88      1.61 o 
  -7   2   6       50.89       51.41      3.93 o 
  -6   2   6     1985.42     2156.19      5.81 o 
  -5   2   6     3720.57     3845.49      1.52 o 
  -4   2   6     3580.01     3349.27      5.01 o 
  -3   2   6      536.12      947.56      0.27 o 
  -2   2   6     1992.07     1912.28      7.33 o 
  -1   2   6     2523.29     2688.89      0.27 o 
   0   2   6     1278.03     1071.03      5.10 o 
   1   2   6      113.44       46.31      5.99 o 
   2   2   6      589.15      448.21      6.62 o 
   3   2   6     2374.26     2172.11      4.74 o 
   4   2   6      612.12      630.51      8.05 o 
   5   2   6        5.02       18.33      0.80 o 
   6   2   6       49.35       42.65      0.54 o 
   7   2   6       62.23       52.57      5.45 o 
   8   2   6        2.43       17.52      1.97 o 
   9   2   6      740.02      806.83      3.58 o 
  10   2   6      714.79      816.93      5.54 o 
 -12   3   6      387.14      399.57      6.97 o 
 -11   3   6        0.39       26.38      2.41 o 
 -10   3   6       17.75       30.94      8.40 o 
  -9   3   6      254.55      209.13      7.24 o 
  -8   3   6       92.91       60.89      6.44 o 
  -7   3   6     5526.40     5851.65      3.76 o 
  -6   3   6      647.61      654.47      1.61 o 
  -5   3   6       27.94       33.62      6.08 o 
  -4   3   6     1262.59     1339.62      6.62 o 
  -3   3   6       10.08       53.11      7.69 o 
  -2   3   6     3057.52     3910.58      2.06 o 
  -1   3   6       91.22       37.46      4.11 o 
   0   3   6       64.96       90.30      0.54 o 
   1   3   6      680.49      932.98      8.14 o 
   2   3   6      670.63      744.06      5.99 o 
   3   3   6     2028.32     2168.26      4.56 o 
   4   3   6       20.35       19.58      4.38 o 
   5   3   6      233.69      219.23      0.36 o 
   6   3   6       15.85       15.11      2.86 o 
   7   3   6       10.65       12.52      3.58 o 
   8   3   6      623.51      668.69      5.72 o 
   9   3   6       33.61       22.53      4.83 o 
  10   3   6      304.55      226.65      5.36 o 
 -12   4   6      131.30      144.31      6.80 o 
 -11   4   6      593.77      628.73      2.24 o 
 -10   4   6       31.62       27.45      7.42 o 
  -9   4   6     2163.71     2136.79      1.79 o 
  -8   4   6     2956.25     3118.50      1.43 o 
  -7   4   6     4512.08     4671.45      3.58 o 
  -6   4   6      302.57      247.13      7.87 o 
  -5   4   6     1283.58     1201.66      6.35 o 
  -4   4   6     1694.08     1759.57      3.49 o 
  -3   4   6     8575.01    10599.81      5.54 o 
  -2   4   6      874.50     1105.72      6.08 o 
  -1   4   6     1875.67     1789.35      5.19 o 
   0   4   6     2798.85     2566.76      2.59 o 
   1   4   6      457.10      425.14      1.97 o 
   2   4   6     3829.17     3726.57      3.84 o 
   3   4   6     2928.65     2666.99      8.67 o 
   4   4   6     2444.89     2372.11      2.68 o 
   5   4   6     1096.47      938.08      4.83 o 
   6   4   6     2419.95     2474.49      7.78 o 
   7   4   6      903.56      898.92      7.06 o 
   8   4   6      141.37      120.08      1.61 o 
   9   4   6       17.79       17.17      3.76 o 
  10   4   6      268.89      231.93      1.34 o 
 -12   5   6     1205.80     1429.56      1.61 o 
 -11   5   6       57.20        5.90      1.34 o 
 -10   5   6      943.69      867.63      7.24 o 
  -9   5   6     1292.92     1296.97      5.28 o 
  -8   5   6      590.80      587.15      8.49 o 
  -7   5   6       58.25       26.91      7.42 o 
  -6   5   6      175.26      163.44      4.47 o 
  -5   5   6     1149.22     1168.13      1.88 o 
  -4   5   6     1011.28     1009.61      0.72 o 
  -3   5   6     5515.73     5850.93      8.32 o 
  -2   5   6      414.27      487.55      7.96 o 
  -1   5   6     1237.81     1215.61      7.51 o 
   0   5   6     2253.51     2356.02      6.26 o 
   1   5   6      474.93      484.87      4.92 o 
   2   5   6     6269.13     7351.49      1.07 o 
   3   5   6      400.80      320.71      3.58 o 
   4   5   6     1275.54     1251.91      8.67 o 
   5   5   6       27.75       31.20      0.18 o 
   6   5   6       22.33       18.78      1.25 o 
   7   5   6      141.32      153.25      7.78 o 
   8   5   6       39.55       20.56      7.60 o 
   9   5   6      516.62      493.45      6.53 o 
  10   5   6      144.24      103.98      2.41 o 
 -11   6   6      115.43       62.23      8.76 o 
 -10   6   6     1895.76     2119.80      0.89 o 
  -9   6   6     1703.64     1639.14      3.40 o 
  -8   6   6       46.34       52.13      8.23 o 
  -7   6   6       43.89       34.78      4.20 o 
  -6   6   6     3338.09     3407.74      2.77 o 
  -5   6   6        1.55        3.58      8.23 o 
  -4   6   6      944.60      991.82      0.89 o 
  -3   6   6     3088.73     3008.62      0.63 o 
  -2   6   6       59.89       24.50      3.49 o 
  -1   6   6      265.66      370.78      8.32 o 
   0   6   6       54.96       90.84      7.87 o 
   1   6   6    14575.14    16044.20      5.28 o 
   2   6   6     1057.15      986.63      2.95 o 
   3   6   6       19.59       15.38      2.15 o 
   4   6   6     3701.38     3581.91      0.18 o 
   5   6   6     1460.53     1467.65      4.02 o 
   6   6   6     1822.26     1791.58      7.78 o 
   7   6   6      749.05      664.13      7.87 o 
   8   6   6      927.86     1002.19      4.20 o 
   9   6   6      162.56      164.51      7.69 o 
 -11   7   6       70.35       29.06      5.36 o 
 -10   7   6       88.19       52.93      0.89 o 
  -9   7   6      460.76      435.69      3.13 o 
  -8   7   6     1096.14     1008.45      1.97 o 
  -7   7   6     1804.93     1774.15      6.88 o 
  -6   7   6       67.62       76.80      5.90 o 
  -5   7   6      435.21      376.68      0.18 o 
  -4   7   6     2099.31     2238.45      0.09 o 
  -3   7   6       93.27       90.39      7.96 o 
  -2   7   6     3420.30     3364.73      0.72 o 
  -1   7   6     1647.72     1616.96      7.42 o 
   0   7   6     1587.48     1461.39      2.41 o 
   1   7   6      126.84      132.86      7.96 o 
   2   7   6     5286.28     5465.40      6.71 o 
   3   7   6     1391.39     1438.86      0.98 o 
   4   7   6      171.68      159.42      3.58 o 
   5   7   6      138.93       86.55      6.17 o 
   6   7   6      115.95      105.68      0.09 o 
   7   7   6      822.21      851.09      8.76 o 
   8   7   6        3.72        6.35      5.72 o 
   9   7   6      377.16      448.66      2.86 o 
 -11   8   6      542.04      597.79      6.44 o 
 -10   8   6      141.33      162.90      2.68 o 
  -9   8   6      197.19      131.34      4.56 o 
  -8   8   6     3711.65     3919.61      5.81 o 
  -7   8   6        9.24       12.70      5.10 o 
  -6   8   6      210.59      208.06      5.10 o 
  -5   8   6      571.76      571.68      8.58 o 
  -4   8   6     3328.33     3276.13      4.56 o 
  -3   8   6      342.10      305.78      2.06 o 
  -2   8   6     4278.28     4328.12      4.11 o 
  -1   8   6     7410.30     7930.32      0.18 o 
   0   8   6      493.49      378.65      0.98 o 
   1   8   6        0.28        8.32      0.89 o 
   2   8   6     3269.82     3266.83      6.97 o 
   3   8   6     4540.17     4895.24      5.01 o 
   4   8   6      533.83      536.54      5.99 o 
   5   8   6     1998.38     1895.83      6.80 o 
   6   8   6     2548.20     2633.46      1.61 o 
   7   8   6     1101.73     1185.92      0.45 o 
   8   8   6       28.35       24.86      6.08 o 
   9   8   6       23.81       11.18      7.87 o 
 -11   9   6       74.76       40.14      3.93 o 
 -10   9   6        9.53        3.49      5.01 o 
  -9   9   6        1.96       20.47      5.36 o 
  -8   9   6        3.46        7.78      3.67 o 
  -7   9   6      499.16      490.50      0.54 o 
  -6   9   6      331.28      320.00      2.68 o 
  -5   9   6      245.92      241.85      6.62 o 
  -4   9   6        3.91        5.90      3.49 o 
  -3   9   6       25.33       25.39      4.02 o 
  -2   9   6      659.07      608.97      2.32 o 
  -1   9   6     1371.97     1324.78      0.54 o 
   0   9   6      864.85      786.44      8.85 o 
   1   9   6      269.94      338.06      7.96 o 
   2   9   6      671.55      703.74      3.04 o 
   3   9   6      134.02      140.91      7.69 o 
   4   9   6      188.58      176.40      5.19 o 
   5   9   6      470.96      446.24      1.97 o 
   6   9   6       85.90       63.66      5.99 o 
   7   9   6      108.84       99.69      0.45 o 
   8   9   6       96.80       76.18      2.77 o 
   9   9   6      222.75      244.80      7.15 o 
 -11  10   6      281.37      295.41      7.87 o 
 -10  10   6      263.65      154.32      3.67 o 
  -9  10   6       65.72       47.39      8.32 o 
  -8  10   6      185.69      193.21      3.93 o 
  -7  10   6       11.50       18.51      6.80 o 
  -6  10   6      499.35      448.12      0.36 o 
  -5  10   6      844.59      858.86      6.88 o 
  -4  10   6     1950.71     1798.38      6.88 o 
  -3  10   6      964.98      708.21      0.36 o 
  -2  10   6     3532.42     3475.42      7.51 o 
  -1  10   6     1980.39     1832.17      2.86 o 
   0  10   6      359.40      368.99      7.87 o 
   1  10   6       42.27       52.93      2.77 o 
   2  10   6      125.04      106.49      5.81 o 
   3  10   6      193.99      217.62      1.88 o 
   4  10   6      899.29      817.47      5.90 o 
   5  10   6      201.27      195.63      1.97 o 
   6  10   6     1906.47     2122.48      7.15 o 
   7  10   6        2.19       -0.80      7.96 o 
   8  10   6      536.19      559.08      2.59 o 
   9  10   6        5.83       10.10      3.13 o 
 -11  11   6       11.24        9.39      4.83 o 
 -10  11   6        2.08       -8.23      8.23 o 
  -9  11   6       20.87        4.56      5.90 o 
  -8  11   6       14.48       11.80      0.72 o 
  -7  11   6     1509.21     1492.15      6.71 o 
  -6  11   6       38.87       13.50      6.88 o 
  -5  11   6      398.26      405.47      4.29 o 
  -4  11   6      139.37      125.98      4.02 o 
  -3  11   6      615.67      584.56      0.89 o 
  -2  11   6        1.15       14.93      0.27 o 
  -1  11   6       37.48       30.31      2.41 o 
   0  11   6      518.64      596.09      5.45 o 
   1  11   6      317.96      319.64      3.22 o 
   2  11   6      882.65      917.61      4.20 o 
   3  11   6       42.94       26.47      8.76 o 
   4  11   6      345.28      359.34      8.76 o 
   5  11   6      359.43      319.28      7.87 o 
   6  11   6      262.24      231.57      8.23 o 
   7  11   6      968.15      895.88      5.90 o 
   8  11   6      230.75      178.19      1.61 o 
 -10  12   6      994.17     1027.31      7.96 o 
  -9  12   6     1229.90     1525.05      0.89 o 
  -8  12   6      869.94      892.04      4.65 o 
  -7  12   6      751.50      728.68      1.25 o 
  -6  12   6     1760.05     1834.05      4.47 o 
  -5  12   6      337.32      306.94      1.16 o 
  -4  12   6       30.22        8.58      5.63 o 
  -3  12   6     5076.26     5232.85      8.76 o 
  -2  12   6     5068.46     5133.78      4.83 o 
  -1  12   6      147.92      127.68      0.98 o 
   0  12   6       99.73       88.52      5.01 o 
   1  12   6     2977.60     2949.34      5.10 o 
   2  12   6      119.45       96.03      4.83 o 
   3  12   6     2204.36     2145.01      4.11 o 
   4  12   6     1780.62     1748.57      5.10 o 
   5  12   6     1402.36     1411.50      2.32 o 
   6  12   6      165.37      135.28      5.72 o 
   7  12   6      218.49      219.86      2.68 o 
   8  12   6     2061.45     2321.51      7.42 o 
 -10  13   6       90.90      118.91      3.22 o 
  -9  13   6     1042.20     1039.83      5.81 o 
  -8  13   6       45.62       30.13      5.10 o 
  -7  13   6       12.52       20.83      6.88 o 
  -6  13   6       55.16       33.98      5.19 o 
  -5  13   6      810.04      790.82      6.53 o 
  -4  13   6      687.34      722.25      0.27 o 
  -3  13   6     1227.00     1258.17      5.45 o 
  -2  13   6      454.64      476.37      7.69 o 
  -1  13   6      181.30      155.66      8.32 o 
   0  13   6      789.48      735.93      0.89 o 
   1  13   6        9.54       12.25      1.43 o 
   2  13   6     1825.86     1946.17      0.72 o 
   3  13   6      728.42      749.70      8.49 o 
   4  13   6     1200.05     1160.26      1.88 o 
   5  13   6     1662.07     1617.68      3.84 o 
   6  13   6      800.71      893.82      3.93 o 
   7  13   6      688.53      735.03      4.11 o 
   8  13   6        9.91       13.32      3.58 o 
 -10  14   6        4.61       18.15      1.16 o 
  -9  14   6      541.34      567.75      3.40 o 
  -8  14   6     1212.79     1466.13      3.04 o 
  -7  14   6      973.39     1000.58      8.14 o 
  -6  14   6      156.20      124.37      1.61 o 
  -5  14   6      662.23      604.50      5.72 o 
  -4  14   6     2679.94     2847.68      7.60 o 
  -3  14   6       21.41       11.71      1.97 o 
  -2  14   6       87.39       59.64      7.87 o 
  -1  14   6      541.81      544.32      2.77 o 
   0  14   6     1820.98     1945.54      3.84 o 
   1  14   6       76.93       57.13      7.78 o 
   2  14   6      267.76      279.05      0.80 o 
   3  14   6     1447.52     1442.80      1.61 o 
   4  14   6      302.30      274.13      8.23 o 
   5  14   6       18.97       12.61      2.32 o 
   6  14   6      423.71      416.29      6.26 o 
   7  14   6      366.49      357.46      4.38 o 
   8  14   6      356.41      332.51      0.98 o 
  -9  15   6        1.98        8.58      0.98 o 
  -8  15   6       12.57       19.04      4.56 o 
  -7  15   6      282.51      317.58      1.25 o 
  -6  15   6       28.58       16.90      0.54 o 
  -5  15   6      919.54      958.47      2.95 o 
  -4  15   6       14.26       18.95      1.97 o 
  -3  15   6        0.44        7.15      2.50 o 
  -2  15   6      628.98      676.56      3.49 o 
  -1  15   6      598.96      582.86      7.87 o 
   0  15   6      233.37      199.11      3.76 o 
   1  15   6      110.12       70.45      6.71 o 
   2  15   6     1138.65     1159.46      1.25 o 
   3  15   6       31.37       10.28      8.40 o 
   4  15   6        1.53       -4.65      7.15 o 
   5  15   6       74.80       30.58      1.25 o 
   6  15   6       13.35       13.68      4.92 o 
   7  15   6      190.76      233.36      1.70 o 
  -9  16   6      195.28      161.03      6.71 o 
  -8  16   6      377.13      380.44      8.05 o 
  -7  16   6      295.10      316.24      5.45 o 
  -6  16   6      499.13      525.01      5.28 o 
  -5  16   6      275.37      291.03      0.45 o 
  -4  16   6        2.31        9.84      3.76 o 
  -3  16   6       41.36       26.11      6.08 o 
  -2  16   6       51.22       35.41      6.17 o 
  -1  16   6      102.53      108.01      6.44 o 
   0  16   6       49.87       38.71      3.04 o 
   1  16   6     1242.39     1202.91      3.84 o 
   2  16   6     1818.72     1844.15      3.84 o 
   3  16   6      272.08      273.32      1.70 o 
   4  16   6       40.20       30.49      3.76 o 
   5  16   6       98.43       81.18      1.34 o 
   6  16   6        4.67       20.74      3.31 o 
   7  16   6       58.07       37.91      7.24 o 
  -8  17   6       14.68       20.74      7.60 o 
  -7  17   6        9.85       15.74      4.11 o 
  -6  17   6       52.19       23.60      0.45 o 
  -5  17   6      191.89      168.36      0.98 o 
  -4  17   6        3.36        4.20      2.59 o 
  -3  17   6       32.75       36.57      5.36 o 
  -2  17   6      271.26      226.21      4.65 o 
  -1  17   6      113.92       67.59      4.83 o 
   0  17   6      785.80      771.96      6.53 o 
   1  17   6      520.23      510.62      5.10 o 
   2  17   6      614.94      635.07      0.89 o 
   3  17   6      224.18      156.20      1.07 o 
   4  17   6       15.18       19.13      4.02 o 
   5  17   6      154.72       82.17      2.06 o 
   6  17   6       10.05       16.09      6.53 o 
  -8  18   6        3.08       13.23      2.77 o 
  -7  18   6      274.40      217.44      6.80 o 
  -6  18   6      722.16      821.67      6.44 o 
  -5  18   6      316.67      318.92      1.07 o 
  -4  18   6      146.02      142.25      0.18 o 
  -3  18   6     1404.13     1441.19      4.92 o 
  -2  18   6      607.35      690.42      3.22 o 
  -1  18   6      253.93      243.82      4.02 o 
   0  18   6      718.49      684.07      0.09 o 
   1  18   6     3627.16     3813.30      6.35 o 
   2  18   6      932.00      969.11      5.81 o 
   3  18   6      206.61      153.52      2.77 o 
   4  18   6      559.78      709.46      0.89 o 
   5  18   6      696.18      708.12      8.67 o 
   6  18   6       15.52       13.77      2.95 o 
  -7  19   6      935.59     1076.31      4.38 o 
  -6  19   6       44.89       22.53      5.10 o 
  -5  19   6      232.99      244.53      0.36 o 
  -4  19   6      342.25      324.91      6.44 o 
  -3  19   6      788.40      773.57      2.86 o 
  -2  19   6      685.55      730.92      8.14 o 
  -1  19   6      131.51      111.76      1.34 o 
   0  19   6      463.04      479.68      8.67 o 
   1  19   6       11.09       17.17      1.34 o 
   2  19   6      161.72      141.98      0.63 o 
   3  19   6       18.50       25.75      6.62 o 
   4  19   6      248.48      207.61      0.80 o 
   5  19   6       21.42       18.06      1.79 o 
  -6  20   6       23.41       10.28      7.33 o 
  -5  20   6      524.56      645.36      5.72 o 
  -4  20   6      803.18      879.07      4.47 o 
  -3  20   6       38.13       26.91      1.25 o 
  -2  20   6        1.07        5.90      7.78 o 
  -1  20   6      973.77     1061.47      8.58 o 
   0  20   6       91.69       76.27      0.89 o 
   1  20   6      240.44      209.40      4.65 o 
   2  20   6      127.21      119.81      0.89 o 
   3  20   6      444.27      454.65      2.06 o 
   4  20   6       42.98       29.86      0.80 o 
  -5  21   6      236.78      179.53      0.89 o 
  -4  21   6       83.19       38.45      5.10 o 
  -3  21   6      593.90      576.69      0.63 o 
  -2  21   6      332.70      309.89      1.16 o 
  -1  21   6       14.13       20.65      8.49 o 
   0  21   6       44.83       23.96      1.43 o 
   1  21   6        9.28        8.14      4.92 o 
   2  21   6      299.99      358.08      3.93 o 
   3  21   6       20.19       20.03      6.35 o 
  -4  22   6      192.98      163.71      8.49 o 
  -3  22   6      299.90      273.32      5.45 o 
  -2  22   6      483.69      526.26      5.19 o 
  -1  22   6      628.03      639.10      4.83 o 
   0  22   6       87.66      108.10      6.97 o 
   1  22   6      601.45      619.25      6.71 o 
   2  22   6      343.83      294.07      6.62 o 
  -2  23   6      502.15      563.64      3.93 o 
  -1  23   6      140.92      129.20      7.96 o 
   0  23   6       13.59       18.78      4.65 o 
 -12   1   7      200.81      146.99      0.45 o 
 -11   1   7      404.40      435.24      8.85 o 
 -10   1   7     1326.74     1458.89      8.32 o 
  -9   1   7       29.38       17.70      6.62 o 
  -8   1   7      182.13      153.60      3.04 o 
  -7   1   7     1137.06     1187.53      5.01 o 
  -6   1   7     2377.39     2230.13      7.60 o 
  -5   1   7      297.80      376.86      2.95 o 
  -4   1   7      328.84      258.21      7.06 o 
  -3   1   7    11757.04    12998.93      8.67 o 
  -2   1   7       43.95        5.63      1.34 o 
  -1   1   7     3832.63     4059.62      3.04 o 
   0   1   7     4305.43     3929.71      6.88 o 
   1   1   7     1136.54      886.40      7.42 o 
   2   1   7        4.35        6.80      8.23 o 
   3   1   7      665.66      695.16      0.09 o 
   4   1   7     1444.42     1465.06      0.36 o 
   5   1   7        0.86       13.05      0.89 o 
   6   1   7       69.21       39.88      4.38 o 
   7   1   7      592.41      603.33      1.16 o 
   8   1   7      762.24      773.84      1.70 o 
   9   1   7        4.35       14.84      5.63 o 
 -12   2   7      141.44      131.34      7.33 o 
 -11   2   7      535.43      468.33      3.58 o 
 -10   2   7     1251.33     1429.83      4.74 o 
  -9   2   7      298.61      251.15      1.79 o 
  -8   2   7      194.58      210.65      2.06 o 
  -7   2   7       86.75       91.29      7.15 o 
  -6   2   7    13435.22    15033.61      8.14 o 
  -5   2   7     1523.25     1714.51      2.06 o 
  -4   2   7      382.70      367.11      2.77 o 
  -3   2   7     2068.77     1984.88      6.08 o 
  -2   2   7     1266.24     1438.50      1.70 o 
  -1   2   7    10287.82    11091.56      0.80 o 
   0   2   7       79.98       97.90      6.26 o 
   1   2   7     1412.79     1416.96      5.19 o 
   2   2   7      497.51      451.96      3.58 o 
   3   2   7     2187.09     2226.82      3.40 o 
   4   2   7      839.76      759.80      2.32 o 
   5   2   7      602.18      639.36      5.72 o 
   6   2   7      470.45      457.69      8.40 o 
   7   2   7      100.70       50.69      3.76 o 
   8   2   7      372.48      438.28      0.89 o 
   9   2   7       24.87       27.54      1.70 o 
 -12   3   7     1072.28     1106.35      0.18 o 
 -11   3   7        8.08       36.66      8.23 o 
 -10   3   7       15.19       15.47      1.70 o 
  -9   3   7     4207.59     4725.00      6.26 o 
  -8   3   7     1117.48     1112.16      0.36 o 
  -7   3   7     1012.72     1090.52      7.42 o 
  -6   3   7     1548.08     1632.52      2.59 o 
  -5   3   7     6887.84     7032.03      8.49 o 
  -4   3   7       51.76       62.77      4.20 o 
  -3   3   7      266.40      277.70      2.68 o 
  -2   3   7    15784.97    17135.71      6.44 o 
  -1   3   7     1350.36     1322.45      6.80 o 
   0   3   7     2587.64     2591.52      8.76 o 
   1   3   7     1467.27     1285.79      4.38 o 
   2   3   7     2737.52     2422.90      2.24 o 
   3   3   7       16.75       13.14      3.31 o 
   4   3   7      373.50      375.52      6.44 o 
   5   3   7     5269.85     5368.84      3.67 o 
   6   3   7      865.28      813.35      2.24 o 
   7   3   7        9.06       20.03      2.95 o 
   8   3   7      235.88      228.44      1.97 o 
   9   3   7     1460.11     1700.47      2.06 o 
 -12   4   7        7.26        4.74      4.83 o 
 -11   4   7      985.11      993.69      6.44 o 
 -10   4   7      485.27      453.04      8.49 o 
  -9   4   7      238.97      168.45      3.93 o 
  -8   4   7      625.14      669.32      4.65 o 
  -7   4   7      372.43      410.03      8.14 o 
  -6   4   7     1436.59     1462.91      8.14 o 
  -5   4   7        1.30       -0.54      0.54 o 
  -4   4   7     2807.09     2797.08      1.79 o 
  -3   4   7     1117.01     1213.82      3.58 o 
  -2   4   7     4950.84     5193.33      4.29 o 
  -1   4   7     6078.03     6986.52      8.49 o 
   0   4   7      419.71      365.77      3.31 o 
   1   4   7     1093.89     1135.32      5.45 o 
   2   4   7        9.83        2.50      0.72 o 
   3   4   7      829.37      821.85      2.50 o 
   4   4   7      948.55      860.92      3.31 o 
   5   4   7      495.16      512.67      5.63 o 
   6   4   7      681.53      698.46      1.88 o 
   7   4   7      442.14      438.73      6.71 o 
   8   4   7      342.12      312.57      4.74 o 
   9   4   7       18.31       28.43      2.15 o 
 -12   5   7       61.19       32.99      1.79 o 
 -11   5   7      847.97      977.87      1.07 o 
 -10   5   7     1121.76     1131.56      7.15 o 
  -9   5   7      209.55      229.96      1.52 o 
  -8   5   7     1010.42     1051.36      5.99 o 
  -7   5   7     2342.11     2480.21      5.63 o 
  -6   5   7      336.93      323.39      6.26 o 
  -5   5   7      428.40      369.98      3.31 o 
  -4   5   7     2429.14     2424.42      7.69 o 
  -3   5   7      115.42       55.17      4.47 o 
  -2   5   7     1036.07     1106.08      4.38 o 
  -1   5   7      321.52      471.54      5.54 o 
   0   5   7     3229.00     3320.12      7.15 o 
   1   5   7       17.96        7.15      6.44 o 
   2   5   7      598.78      554.52      6.26 o 
   3   5   7     2349.71     2336.44      8.76 o 
   4   5   7     2992.30     2768.29      0.54 o 
   5   5   7       78.57       55.08      8.85 o 
   6   5   7      397.58      401.27      3.93 o 
   7   5   7       65.88       55.52      7.96 o 
   8   5   7       15.30       26.47      5.28 o 
   9   5   7       39.70       26.29      0.27 o 
 -11   6   7       41.25       51.41      0.72 o 
 -10   6   7      216.99      114.35      4.38 o 
  -9   6   7       45.39       21.28      3.13 o 
  -8   6   7      490.03      491.04      8.58 o 
  -7   6   7      211.51      191.25      1.97 o 
  -6   6   7       84.18       58.29      8.58 o 
  -5   6   7      389.55      353.97      0.27 o 
  -4   6   7      439.66      425.50      7.69 o 
  -3   6   7        8.16        5.10      1.52 o 
  -2   6   7      188.32      195.72      7.42 o 
  -1   6   7        4.89        7.06      0.36 o 
   0   6   7       15.98       12.16      0.98 o 
   1   6   7        0.60        3.40      7.60 o 
   2   6   7       18.27       23.43      6.44 o 
   3   6   7      624.85      594.84      6.53 o 
   4   6   7      720.12      641.33      5.01 o 
   5   6   7       59.05       33.80      1.70 o 
   6   6   7      309.78      333.41      5.63 o 
   7   6   7      673.15      625.86      8.40 o 
   8   6   7      237.13      225.40      8.85 o 
   9   6   7        1.38       12.07      5.63 o 
 -11   7   7      214.00      159.06      5.72 o 
 -10   7   7      147.72      170.50      5.28 o 
  -9   7   7      157.00      120.79      3.76 o 
  -8   7   7      433.76      397.24      8.58 o 
  -7   7   7     1293.40     1350.26      3.58 o 
  -6   7   7      163.37      168.98      7.06 o 
  -5   7   7      610.34      585.90      7.51 o 
  -4   7   7     4935.26     5225.70      4.83 o 
  -3   7   7     2421.76     2182.83      4.38 o 
  -2   7   7     3406.79     3318.06      4.20 o 
  -1   7   7      505.09      396.89      0.63 o 
   0   7   7      591.90      608.25      1.16 o 
   1   7   7     1395.25     1393.17      5.01 o 
   2   7   7        2.35       10.64      3.40 o 
   3   7   7       66.47       42.38      7.78 o 
   4   7   7     3128.65     2985.10      4.65 o 
   5   7   7     1148.91     1118.42      8.85 o 
   6   7   7      586.19      624.43      0.45 o 
   7   7   7     1097.27     1070.85      2.32 o 
   8   7   7      167.93      140.19      4.38 o 
   9   7   7        1.03       10.55      5.63 o 
 -11   8   7       88.83       69.74      3.84 o 
 -10   8   7      328.48      332.69      3.67 o 
  -9   8   7      462.49      467.07      2.59 o 
  -8   8   7     1553.01     1713.71      8.40 o 
  -7   8   7       17.74        8.05      4.92 o 
  -6   8   7      729.27      758.82      3.31 o 
  -5   8   7     1367.57     1449.77      4.02 o 
  -4   8   7      597.80      546.02      1.34 o 
  -3   8   7      102.59      101.84      2.77 o 
  -2   8   7      126.58       99.78      7.33 o 
  -1   8   7      476.83      526.17      5.72 o 
   0   8   7      180.78      152.80      2.50 o 
   1   8   7     1486.75     1374.22      4.29 o 
   2   8   7       29.90       66.25      1.70 o 
   3   8   7      979.38      965.17      1.16 o 
   4   8   7       11.47        6.88      2.95 o 
   5   8   7      326.53      339.04      4.83 o 
   6   8   7     1578.07     1647.10      0.98 o 
   7   8   7        5.86        5.01      3.93 o 
   8   8   7      173.34      145.83      5.10 o 
   9   8   7       38.46       14.57      4.11 o 
 -11   9   7       37.66       17.43      5.45 o 
 -10   9   7      140.12      145.56      8.40 o 
  -9   9   7     2996.05     3330.13      7.24 o 
  -8   9   7       27.62       11.18      6.80 o 
  -7   9   7       57.67       29.95      3.58 o 
  -6   9   7     1304.22     1300.55      2.24 o 
  -5   9   7     2220.88     2156.55      1.16 o 
  -4   9   7       18.43       28.61      0.72 o 
  -3   9   7      388.82      299.61      2.06 o 
  -2   9   7     6909.84     6996.18      4.20 o 
  -1   9   7     2200.85     1931.06      8.58 o 
   0   9   7       50.63       94.06      2.77 o 
   1   9   7      746.49      652.06      5.45 o 
   2   9   7     6686.30     7559.99      4.65 o 
   3   9   7        0.36       22.17      5.45 o 
   4   9   7       43.96       28.34      4.11 o 
   5   9   7     3055.51     3201.83      6.80 o 
   6   9   7      623.52      634.89      2.06 o 
   7   9   7      945.74      969.55      8.40 o 
   8   9   7      230.09      215.21      8.58 o 
 -11  10   7        8.28       -4.83      5.72 o 
 -10  10   7      265.64      307.12      7.60 o 
  -9  10   7      101.34       70.36      3.84 o 
  -8  10   7     2335.93     2471.63      0.18 o 
  -7  10   7       11.01       16.00      5.45 o 
  -6  10   7        3.97        5.81      4.74 o 
  -5  10   7       82.39       97.28      4.29 o 
  -4  10   7      248.90      246.14      7.06 o 
  -3  10   7     2073.39     1959.13      8.58 o 
  -2  10   7     1040.66     1019.17      8.32 o 
  -1  10   7      729.95      669.41      5.90 o 
   0  10   7       23.19       22.17      8.85 o 
   1  10   7      935.83      902.85      0.36 o 
   2  10   7      426.08      394.65      0.63 o 
   3  10   7     1168.53     1214.18      8.85 o 
   4  10   7     1164.07     1278.37      0.89 o 
   5  10   7       40.25       21.91      0.36 o 
   6  10   7     1543.99     1647.99      5.72 o 
   7  10   7      267.97      233.98      3.31 o 
   8  10   7      156.40      131.88      3.04 o 
 -10  11   7      561.90      562.74      5.01 o 
  -9  11   7       38.30       36.12      8.85 o 
  -8  11   7       31.07       20.56      1.25 o 
  -7  11   7      540.51      541.37      7.69 o 
  -6  11   7       15.48        9.39      2.06 o 
  -5  11   7       49.77       57.58      3.13 o 
  -4  11   7      713.52      695.69      4.11 o 
  -3  11   7     4738.28     4956.49      7.42 o 
  -2  11   7     1388.88     1272.29      1.88 o 
  -1  11   7     2996.69     3061.28      1.16 o 
   0  11   7     1659.15     1679.82      0.27 o 
   1  11   7      200.35      176.40      2.24 o 
   2  11   7       37.28       42.02      2.32 o 
   3  11   7     1174.15     1096.25      0.09 o 
   4  11   7     1373.03     1425.09      8.40 o 
   5  11   7       41.54       28.16      8.14 o 
   6  11   7      206.92      211.45      7.33 o 
   7  11   7     2599.16     2871.37      5.36 o 
   8  11   7       48.67       38.18      6.35 o 
 -10  12   7       10.38       15.56      5.72 o 
  -9  12   7       45.91       32.90      4.65 o 
  -8  12   7       48.47       43.27      5.54 o 
  -7  12   7       50.15       26.47      7.33 o 
  -6  12   7       57.03       51.05      2.86 o 
  -5  12   7       52.17       47.83      0.36 o 
  -4  12   7      621.22      612.72      5.28 o 
  -3  12   7      292.73      273.41      0.18 o 
  -2  12   7       55.50       61.33      5.10 o 
  -1  12   7      857.39      795.38      0.63 o 
   0  12   7      330.16      333.67      1.79 o 
   1  12   7       31.40       19.13      5.28 o 
   2  12   7      111.75       87.08      7.15 o 
   3  12   7     1898.88     1858.46      1.97 o 
   4  12   7        2.41        6.88      0.54 o 
   5  12   7      125.29       79.31      6.62 o 
   6  12   7      298.48      284.32      8.32 o 
   7  12   7      215.68      104.07      5.99 o 
   8  12   7       22.85       23.34      3.22 o 
 -10  13   7      364.31      394.56      1.07 o 
  -9  13   7      186.12      244.89      7.60 o 
  -8  13   7      217.49      238.19      7.42 o 
  -7  13   7       58.09       35.05      7.51 o 
  -6  13   7     1022.60     1055.47      1.70 o 
  -5  13   7      260.22      261.34      2.06 o 
  -4  13   7       12.49        7.33      6.62 o 
  -3  13   7      638.74      627.74      6.62 o 
  -2  13   7     1388.52     1336.40      4.02 o 
  -1  13   7      373.78      335.37      5.99 o 
   0  13   7     1016.53     1099.73      5.36 o 
   1  13   7      418.73      341.27      5.10 o 
   2  13   7       26.00       18.69      0.45 o 
   3  13   7     1549.29     1566.81      8.14 o 
   4  13   7        7.81       14.39      0.27 o 
   5  13   7      735.98      686.39      1.25 o 
   6  13   7        2.00        7.06      5.19 o 
   7  13   7      160.58      139.03      7.33 o 
  -9  14   7        1.30       14.04      0.36 o 
  -8  14   7       43.63       31.02      1.79 o 
  -7  14   7      235.21      255.62      1.16 o 
  -6  14   7      320.82      292.90      2.86 o 
  -5  14   7        4.97        6.17      6.35 o 
  -4  14   7     1007.08     1036.79      8.76 o 
  -3  14   7      265.15      270.19      0.89 o 
  -2  14   7      213.71      235.32      4.56 o 
  -1  14   7       59.93       52.30      6.35 o 
   0  14   7      580.60      608.97      6.17 o 
   1  14   7      605.90      595.11      0.45 o 
   2  14   7      602.99      550.67      4.20 o 
   3  14   7       39.28       24.50      4.83 o 
   4  14   7      367.41      324.82      3.76 o 
   5  14   7        0.60       13.68      1.43 o 
   6  14   7       12.75       20.12      3.93 o 
   7  14   7       91.35       61.51      5.01 o 
  -9  15   7      767.68      788.41      7.51 o 
  -8  15   7      834.16      901.96      7.33 o 
  -7  15   7      123.98      117.75      0.89 o 
  -6  15   7      612.47      611.29      6.71 o 
  -5  15   7     1205.61     1249.05      8.05 o 
  -4  15   7       40.41       20.92      7.60 o 
  -3  15   7       17.95        8.32      8.76 o 
  -2  15   7     1171.26     1228.30      8.67 o 
  -1  15   7       12.45       10.82      5.10 o 
   0  15   7       23.95       17.52      5.81 o 
   1  15   7     1908.52     1948.14      3.31 o 
   2  15   7     2275.72     2468.05      2.41 o 
   3  15   7       30.72       20.92      3.84 o 
   4  15   7      481.13      484.24      0.89 o 
   5  15   7     1252.87     1356.34      8.05 o 
   6  15   7      230.50      216.19      1.61 o 
   7  15   7      200.14      180.96      7.15 o 
  -9  16   7      104.66       78.41      2.32 o 
  -8  16   7      792.80      841.97      3.58 o 
  -7  16   7       16.45       11.44      3.31 o 
  -6  16   7      240.13      260.63      0.63 o 
  -5  16   7        7.67       14.04      0.63 o 
  -4  16   7      639.88      670.30      1.97 o 
  -3  16   7     1095.36     1164.02      4.47 o 
  -2  16   7      549.91      531.45      5.10 o 
  -1  16   7      874.58      888.55      6.62 o 
   0  16   7      175.72      174.26      7.78 o 
   1  16   7     1162.49     1164.02      5.54 o 
   2  16   7        0.81       11.53      7.87 o 
   3  16   7        2.59       17.97      3.04 o 
   4  16   7      304.91      342.53      5.36 o 
   5  16   7      187.97      198.58      3.49 o 
   6  16   7      480.35      532.79      1.07 o 
  -8  17   7      346.25      314.09      8.40 o 
  -7  17   7     1105.45     1273.10      2.95 o 
  -6  17   7      354.08      445.08      6.53 o 
  -5  17   7      163.75      126.25      7.60 o 
  -4  17   7     1354.58     1341.49      1.07 o 
  -3  17   7     1255.10     1287.31      3.76 o 
  -2  17   7       44.67       17.35      4.74 o 
  -1  17   7      128.07      138.05      0.89 o 
   0  17   7     2129.95     2201.88      2.15 o 
   1  17   7      705.85      733.24      1.16 o 
   2  17   7        8.24       17.17      1.88 o 
   3  17   7      126.90      115.25      1.79 o 
   4  17   7     1052.54      966.78      8.32 o 
   5  17   7        0.16       17.43      1.25 o 
   6  17   7       12.23       11.09      2.95 o 
  -7  18   7      107.98       70.36      7.06 o 
  -6  18   7        0.66       11.18      4.47 o 
  -5  18   7       93.55       68.76      5.01 o 
  -4  18   7      265.39      260.18      6.71 o 
  -3  18   7      362.28      378.02      6.08 o 
  -2  18   7      778.40      853.68      1.34 o 
  -1  18   7      311.52      317.22      8.40 o 
   0  18   7        3.75        6.62      6.44 o 
   1  18   7      174.98      138.23      5.72 o 
   2  18   7       19.40       17.97      0.80 o 
   3  18   7      124.50      102.28      1.97 o 
   4  18   7        0.50       16.09      7.87 o 
   5  18   7       25.73       18.33      6.80 o 
  -7  19   7      101.52      112.57      0.54 o 
  -6  19   7      296.05      393.13      2.50 o 
  -5  19   7      391.89      415.93      8.49 o 
  -4  19   7      399.56      397.42      8.32 o 
  -3  19   7        4.76       18.06      7.06 o 
  -2  19   7        2.38        5.99      0.18 o 
  -1  19   7      372.99      402.97      5.28 o 
   0  19   7        4.06       25.30      5.99 o 
   1  19   7      275.41      317.31      1.43 o 
   2  19   7     1347.15     1522.10      4.56 o 
   3  19   7      127.57      101.84      8.67 o 
   4  19   7       61.13       37.10      1.88 o 
  -6  20   7      307.82      317.67      3.40 o 
  -5  20   7       27.33       15.38      2.15 o 
  -4  20   7        4.22       13.86      7.15 o 
  -3  20   7      409.97      388.93      5.81 o 
  -2  20   7      291.65      234.52      4.38 o 
  -1  20   7       71.49       29.59      1.61 o 
   0  20   7       40.85       30.85      3.31 o 
   1  20   7      125.51       83.69      5.63 o 
   2  20   7      115.40       91.11      4.02 o 
   3  20   7      166.89      182.31      5.28 o 
  -5  21   7     1215.73     1330.86      2.15 o 
  -4  21   7      243.23      217.26      0.09 o 
  -3  21   7      120.74      146.36      5.01 o 
  -2  21   7     1350.91     1529.79      2.24 o 
  -1  21   7      904.53     1016.31      2.24 o 
   0  21   7      128.13      131.61      6.08 o 
   1  21   7      340.06      437.12      5.10 o 
   2  21   7      518.48      546.83      3.76 o 
  -3  22   7      211.63      179.53      3.40 o 
  -2  22   7        0.73       14.04      4.65 o 
  -1  22   7      459.03      509.10      6.26 o 
   0  22   7       14.85       27.45      0.89 o 
   1  22   7      247.48      220.93      5.63 o 
 -12   0   8      298.90      207.61      0.98 o 
 -11   0   8      472.09      390.81      5.99 o 
 -10   0   8      524.05      509.27      6.80 o 
  -9   0   8     2843.87     2961.86      1.25 o 
  -8   0   8     6622.25     7635.01      7.33 o 
  -7   0   8     5804.51     5918.89      4.11 o 
  -6   0   8     1028.68     1193.08      5.81 o 
  -5   0   8     8005.32     9077.62      4.47 o 
  -4   0   8       15.28       16.36      4.92 o 
  -3   0   8      129.99      172.47      3.67 o 
  -2   0   8     4153.16     3963.95      4.47 o 
  -1   0   8    13195.10    13444.63      3.40 o 
   0   0   8      267.33      213.60      2.41 o 
   1   0   8      375.59      277.08      5.28 o 
   2   0   8     8117.50     9140.12      3.04 o 
   3   0   8     3148.23     3306.53      1.52 o 
   4   0   8     1003.30     1032.85      7.51 o 
   5   0   8       12.87       19.40      4.47 o 
   6   0   8     5108.39     5421.86      8.23 o 
   7   0   8       16.83       28.79      7.87 o 
   8   0   8       81.42       46.22      1.97 o 
   9   0   8       31.01       19.58      0.27 o 
 -12   1   8      222.50      187.67      3.13 o 
 -11   1   8       86.51       61.07      1.25 o 
 -10   1   8      545.21      516.16      5.10 o 
  -9   1   8      178.05      226.29      6.80 o 
  -8   1   8        0.30       19.49      5.28 o 
  -7   1   8     6711.96     7674.97      5.54 o 
  -6   1   8      958.88     1090.70      8.14 o 
  -5   1   8     1166.73     1173.41      2.50 o 
  -4   1   8     1923.68     1927.21      8.14 o 
  -3   1   8       21.54       22.35      3.49 o 
  -2   1   8     3959.33     3748.30      0.72 o 
  -1   1   8      931.47      865.75      8.58 o 
   0   1   8     5257.87     5334.60      1.34 o 
   1   1   8      598.95      633.02      8.85 o 
   2   1   8      954.83      991.46      4.20 o 
   3   1   8     1713.02     1924.08      6.26 o 
   4   1   8      953.48     1021.41      2.68 o 
   5   1   8     1997.98     2067.50      3.76 o 
   6   1   8        5.64       16.54      8.32 o 
   7   1   8      275.33      289.69      4.56 o 
   8   1   8      341.19      353.97      1.61 o 
   9   1   8      228.57      193.57      8.67 o 
 -12   2   8        1.59        7.24      4.92 o 
 -11   2   8       73.00       56.15      3.67 o 
 -10   2   8      335.72      346.55      5.28 o 
  -9   2   8     1152.74     1217.48      2.68 o 
  -8   2   8      118.88       95.58      1.34 o 
  -7   2   8       40.68       37.37      1.16 o 
  -6   2   8     4876.94     5302.50      3.58 o 
  -5   2   8      100.83       45.24      4.65 o 
  -4   2   8      310.79      318.83      1.79 o 
  -3   2   8     1275.88     1274.17      8.85 o 
  -2   2   8     5460.29     5544.35      7.87 o 
  -1   2   8        1.22        8.76      8.40 o 
   0   2   8     1141.08      930.39      6.71 o 
   2   2   8      109.89      108.99      8.49 o 
   3   2   8       12.84       14.75      6.80 o 
   4   2   8     3494.14     3376.80      5.10 o 
   5   2   8      911.72      893.47      8.23 o 
   6   2   8       13.16       17.52      4.38 o 
   7   2   8      891.89      927.26      5.45 o 
   8   2   8      781.95      894.54      6.26 o 
   9   2   8       19.16       15.11      1.34 o 
 -12   3   8      184.81      161.29      5.99 o 
 -11   3   8      207.23      184.27      8.85 o 
 -10   3   8       18.72       35.85      0.36 o 
  -9   3   8      232.69      234.16      0.36 o 
  -8   3   8       11.88        4.92      8.32 o 
  -7   3   8     2947.02     2961.50      0.98 o 
  -6   3   8      404.24      409.32      1.34 o 
  -5   3   8      398.65      337.16      0.89 o 
  -4   3   8      525.65      561.85      7.51 o 
  -3   3   8      553.75      632.21      2.41 o 
  -2   3   8     1432.98     1422.68      0.36 o 
  -1   3   8        3.93        3.31      2.77 o 
   0   3   8       37.82       43.90      7.15 o 
   1   3   8       90.19      101.30      4.20 o 
   2   3   8       38.02       25.57      0.36 o 
   3   3   8        4.59        5.90      0.89 o 
   4   3   8       56.45       59.73      5.28 o 
   5   3   8      204.49      206.27      0.27 o 
   6   3   8     1646.24     1599.71      0.63 o 
   7   3   8      151.99      166.93      0.27 o 
   8   3   8       16.63       23.07      2.15 o 
   9   3   8      128.48      112.92      5.01 o 
 -11   4   8       83.11       46.85      5.81 o 
 -10   4   8     1847.08     1918.01      6.17 o 
  -9   4   8      249.69      215.30      6.62 o 
  -8   4   8      934.61      942.55      0.72 o 
  -7   4   8     1399.99     1391.03      2.24 o 
  -6   4   8     2212.73     2359.42      2.24 o 
  -5   4   8      819.48      867.89      0.09 o 
  -4   4   8      566.83      520.09      6.80 o 
  -3   4   8     2740.76     2611.55      7.06 o 
  -2   4   8     1954.06     1827.70      5.81 o 
  -1   4   8      274.73      229.60      6.62 o 
   0   4   8     3276.12     3560.54      7.96 o 
   1   4   8     4047.07     4094.76      0.09 o 
   2   4   8      839.54      746.57      3.04 o 
   3   4   8        5.75       11.71      3.04 o 
   4   4   8      662.89      634.89      3.84 o 
   5   4   8     2237.29     2116.23      0.45 o 
   6   4   8       66.46       74.03      5.28 o 
   7   4   8       34.40       27.09      1.07 o 
   8   4   8      818.73      834.90      2.15 o 
   9   4   8       62.06       51.68      7.69 o 
 -11   5   8      823.24      922.52      0.09 o 
 -10   5   8       27.63       43.90      1.43 o 
  -9   5   8      905.72      975.36      5.81 o 
  -8   5   8      239.11      273.50      8.14 o 
  -7   5   8       59.18       45.06      8.05 o 
  -6   5   8      919.56      907.86      4.56 o 
  -5   5   8     1275.13     1252.80      6.71 o 
  -4   5   8     1357.90     1492.33      6.17 o 
  -3   5   8      614.12      538.24      3.93 o 
  -2   5   8     3411.48     3995.87      3.49 o 
  -1   5   8      361.25      333.32      2.95 o 
   0   5   8      753.18      768.11      3.13 o 
   1   5   8      554.55      542.89      2.95 o 
   2   5   8     1701.68     1645.75      4.02 o 
   3   5   8      454.06      374.62      3.84 o 
   4   5   8      835.57      719.74      1.97 o 
   5   5   8      223.92      228.98      2.86 o 
   6   5   8       89.64       60.80      5.10 o 
   7   5   8      434.89      465.73      8.05 o 
   8   5   8       10.70       12.34      0.80 o 
   9   5   8      643.04      666.19      2.32 o 
 -11   6   8      597.75      708.57      6.97 o 
 -10   6   8        6.54        9.21      8.85 o 
  -9   6   8      330.26      338.95      8.05 o 
  -8   6   8      876.90      904.46      2.24 o 
  -7   6   8     1225.74     1214.98      7.69 o 
  -6   6   8     1004.17     1041.88      2.59 o 
  -5   6   8     4024.63     4268.21      4.47 o 
  -4   6   8     3595.74     3613.20      4.65 o 
  -3   6   8       15.26       30.40      3.13 o 
  -2   6   8       60.92       25.93      6.26 o 
  -1   6   8    18923.87    21299.31      2.50 o 
   0   6   8      592.01      497.65      2.86 o 
   1   6   8     1803.36     1909.15      4.38 o 
   2   6   8     1527.33     1410.70      6.97 o 
   3   6   8     1110.29     1058.51      3.40 o 
   4   6   8       32.38       26.38      3.58 o 
   5   6   8      781.54      711.16      2.95 o 
   6   6   8     1688.10     1805.17      1.07 o 
   7   6   8      131.76      137.96      8.67 o 
   8   6   8       52.72       26.11      0.09 o 
 -11   7   8      510.16      584.02      2.59 o 
 -10   7   8        0.53       17.08      1.97 o 
  -9   7   8      748.65      789.66      0.27 o 
  -8   7   8       16.60       13.68      2.32 o 
  -7   7   8        3.56        3.40      0.63 o 
  -6   7   8       12.30       16.54      8.23 o 
  -5   7   8      664.97      706.96      6.53 o 
  -4   7   8     1030.85     1131.56      6.26 o 
  -3   7   8      145.01      118.74      6.26 o 
  -2   7   8     1330.45     1404.71      5.45 o 
  -1   7   8      470.54      499.98      1.52 o 
   0   7   8     4374.43     4698.18      6.97 o 
   1   7   8     1037.96     1052.44      2.06 o 
   2   7   8      373.56      424.69      4.38 o 
   3   7   8      862.18      834.01      3.93 o 
   4   7   8       29.54        7.06      2.06 o 
   5   7   8      605.78      587.24      3.04 o 
   6   7   8      159.99      168.72      2.15 o 
   7   7   8      688.20      707.05      3.93 o 
   8   7   8       19.26       14.57      0.54 o 
 -11   8   8      165.50      164.60      3.58 o 
 -10   8   8      556.90      550.13      8.49 o 
  -9   8   8      621.49      564.98      5.90 o 
  -8   8   8      236.51      187.85      4.38 o 
  -7   8   8     1213.76     1254.05      6.44 o 
  -6   8   8     1990.28     2117.75      8.58 o 
  -5   8   8     1489.95     1396.57      3.13 o 
  -4   8   8        4.22        9.66      1.61 o 
  -3   8   8     3971.89     4104.68      6.97 o 
  -2   8   8     2060.35     2009.38      3.31 o 
  -1   8   8      200.86      238.54      4.56 o 
   0   8   8      315.02      297.20      5.81 o 
   1   8   8     2101.99     2089.13      1.61 o 
   2   8   8       91.27       97.10      7.24 o 
   3   8   8      670.84      676.20      3.40 o 
   4   8   8      380.06      414.50      8.67 o 
   5   8   8     1572.25     1597.12      8.23 o 
   6   8   8        8.57       14.13      8.76 o 
   7   8   8       44.24       33.80      5.90 o 
   8   8   8      423.34      376.14      5.90 o 
 -11   9   8      171.09      158.16      4.38 o 
 -10   9   8       43.20       34.78      8.58 o 
  -9   9   8       12.61       25.21      4.92 o 
  -8   9   8      318.06      309.00      1.70 o 
  -7   9   8      695.01      754.43      6.35 o 
  -6   9   8      280.59      262.86      3.40 o 
  -5   9   8      431.30      410.03      8.40 o 
  -4   9   8      120.99      108.81      8.32 o 
  -3   9   8       88.40      129.02      7.96 o 
  -2   9   8      430.08      383.74      0.98 o 
  -1   9   8      589.87      588.49      6.26 o 
   0   9   8      755.89      691.22      7.06 o 
   1   9   8      228.72      202.69      5.36 o 
   2   9   8      658.23      652.87      0.54 o 
   3   9   8      931.09      927.44      8.76 o 
   4   9   8      557.65      473.51      6.62 o 
   5   9   8        0.50       10.73      2.32 o 
   6   9   8      479.12      495.77      4.56 o 
   7   9   8      243.54      197.95      2.95 o 
   8   9   8      295.58      365.95      6.53 o 
 -10  10   8      794.32      824.62      2.24 o 
  -9  10   8      516.85      571.68      0.45 o 
  -8  10   8       45.91       40.50      4.56 o 
  -7  10   8       24.58        4.92      2.06 o 
  -6  10   8      142.77      138.85      2.77 o 
  -5  10   8      177.66      167.37      6.08 o 
  -4  10   8      109.34       92.27      4.83 o 
  -3  10   8     1557.78     1529.97      6.71 o 
  -2  10   8     3891.05     4058.10      1.70 o 
  -1  10   8      290.75      303.90      5.36 o 
   0  10   8      614.32      667.98      8.85 o 
   1  10   8      177.81      178.01      5.28 o 
   2  10   8      732.82      766.59      7.42 o 
   3  10   8        4.34       11.09      5.72 o 
   4  10   8      980.04     1038.40      4.38 o 
   5  10   8      393.71      419.42      3.49 o 
   6  10   8       59.23       40.14      3.31 o 
   7  10   8      244.55      231.30      8.14 o 
   8  10   8      206.50      197.95      5.28 o 
 -10  11   8       40.43       23.51      4.11 o 
  -9  11   8      874.01      850.46      2.41 o 
  -8  11   8      206.54      186.95      1.34 o 
  -7  11   8      183.41      175.96      5.54 o 
  -6  11   8      150.22      151.46      4.65 o 
  -5  11   8       12.78        6.62      7.42 o 
  -4  11   8      702.34      690.15      3.93 o 
  -3  11   8      401.55      377.93      6.80 o 
  -2  11   8       48.45       26.82      8.49 o 
  -1  11   8      171.91      148.24      4.38 o 
   0  11   8      466.96      485.31      6.53 o 
   1  11   8      130.23      120.61      8.76 o 
   2  11   8      560.76      508.65      3.04 o 
   3  11   8      628.14      675.13      0.89 o 
   4  11   8       38.87       30.94      4.92 o 
   5  11   8      115.57       84.58      8.58 o 
   6  11   8       70.26       57.58      7.06 o 
   7  11   8      848.74      887.56      7.78 o 
 -10  12   8       65.39       17.43      6.17 o 
  -9  12   8       23.16       18.69      0.72 o 
  -8  12   8     3771.22     4085.10      5.19 o 
  -7  12   8      175.04      160.85      5.28 o 
  -6  12   8      509.77      503.55      7.15 o 
  -5  12   8     1087.90     1121.01      6.53 o 
  -4  12   8      653.31      601.99      0.09 o 
  -3  12   8      322.14      327.06      7.06 o 
  -2  12   8      272.39      246.95      6.53 o 
  -1  12   8      103.60       90.93      2.77 o 
   0  12   8       89.31       95.22      0.36 o 
   1  12   8        0.57       -2.15      7.24 o 
   2  12   8     2552.06     2583.12      2.77 o 
   3  12   8      919.04      962.22      5.01 o 
   4  12   8      173.06      150.74      1.43 o 
   5  12   8       82.28       89.41      3.22 o 
   6  12   8     1494.86     1604.27      8.05 o 
   7  12   8      111.49       83.96      8.49 o 
 -10  13   8       20.45       12.96      0.63 o 
  -9  13   8      739.16      725.91      8.76 o 
  -8  13   8        7.05       11.98      0.54 o 
  -7  13   8     3476.09     3766.63      8.76 o 
  -6  13   8      176.19      166.84      7.42 o 
  -5  13   8      376.32      376.86      2.24 o 
  -4  13   8       56.12       41.04      3.49 o 
  -3  13   8       11.26       17.35      6.26 o 
  -2  13   8      518.78      512.67      7.87 o 
  -1  13   8      731.25      742.72      3.49 o 
   0  13   8      299.87      312.57      1.16 o 
   1  13   8       39.35       45.96      6.71 o 
   2  13   8      897.69      948.36      6.26 o 
   3  13   8       29.69       11.80      0.72 o 
   4  13   8       42.88       16.54      8.76 o 
   5  13   8      287.28      212.61      0.98 o 
   6  13   8        6.72       20.56      6.97 o 
   7  13   8     1187.70     1340.24      6.71 o 
  -9  14   8     1399.49     1520.94      6.88 o 
  -8  14   8      725.15      649.83      5.45 o 
  -7  14   8      213.07      176.40      6.80 o 
  -6  14   8      215.28      221.82      0.36 o 
  -5  14   8      246.06      238.19      2.32 o 
  -4  14   8        7.08       10.10      7.33 o 
  -3  14   8     2607.24     2630.51      0.18 o 
  -2  14   8      264.96      268.76      2.41 o 
  -1  14   8     1120.60     1194.33      3.76 o 
   0  14   8       88.09       78.32      0.45 o 
   1  14   8     2412.34     2408.59      0.89 o 
   2  14   8        0.77       -4.29      7.06 o 
   3  14   8       42.16       42.65      3.58 o 
   4  14   8     1798.96     1982.38      5.72 o 
   5  14   8      297.41      273.59      0.45 o 
   6  14   8        9.61       15.83      0.80 o 
  -9  15   8      165.64      123.74      8.05 o 
  -8  15   8        5.57        5.81      1.97 o 
  -7  15   8      213.62      183.65      5.36 o 
  -6  15   8      100.86       64.11      2.41 o 
  -5  15   8      311.51      290.85      5.19 o 
  -4  15   8      821.34      827.30      1.34 o 
  -3  15   8       75.00       59.10      0.89 o 
  -2  15   8       34.91       29.06      3.22 o 
  -1  15   8       55.88       39.97      4.56 o 
   0  15   8        5.29        9.84      6.88 o 
   1  15   8      156.67      122.40      3.04 o 
   2  15   8      536.39      435.87      2.41 o 
   3  15   8      137.27       56.51      7.96 o 
   4  15   8        1.81       25.12      1.43 o 
   5  15   8      113.98      117.22      1.61 o 
   6  15   8        4.89        8.85      1.25 o 
  -8  16   8       70.11       40.32      2.50 o 
  -7  16   8      133.59      103.63      8.49 o 
  -6  16   8      389.92      362.82      7.87 o 
  -5  16   8     1383.59     1433.32      2.77 o 
  -4  16   8       56.31       56.86      6.17 o 
  -3  16   8       89.91       62.94      4.65 o 
  -2  16   8      141.94       96.20      1.61 o 
  -1  16   8      392.90      390.54      0.27 o 
   0  16   8      103.11       61.69      5.28 o 
   1  16   8      523.79      611.65      4.38 o 
   2  16   8      106.91      104.25      2.50 o 
   3  16   8      409.75      293.71      1.07 o 
   4  16   8      151.60      119.81      6.62 o 
   5  16   8       67.09       28.70      3.49 o 
   6  16   8      104.40       84.67      3.49 o 
  -8  17   8        5.71        2.86      8.76 o 
  -7  17   8       67.62       59.64      2.86 o 
  -6  17   8       18.01        8.58      0.80 o 
  -5  17   8       26.35       19.94      6.88 o 
  -4  17   8      137.60      143.59      4.20 o 
  -3  17   8       39.05       26.02      3.40 o 
  -2  17   8     1161.21     1258.25      0.72 o 
  -1  17   8      135.92      106.84      8.58 o 
   0  17   8      122.20       60.80      5.28 o 
   1  17   8        6.82        6.71      6.53 o 
   2  17   8       15.74       14.31      1.88 o 
   3  17   8      120.15      116.05      7.96 o 
   4  17   8      110.82       47.12      0.45 o 
   5  17   8       40.47       13.86      1.16 o 
  -7  18   8        2.58       17.79      1.52 o 
  -6  18   8        0.57       12.52      6.35 o 
  -5  18   8      685.09      696.05      0.09 o 
  -4  18   8     2035.06     2157.26      0.45 o 
  -3  18   8      106.79       72.96      6.08 o 
  -2  18   8     1614.66     1762.25      0.36 o 
  -1  18   8     2033.02     2305.06      2.86 o 
   0  18   8      514.04      570.52      5.28 o 
   1  18   8       21.83       20.30      4.29 o 
   2  18   8      402.21      436.14      0.72 o 
   3  18   8      518.05      516.52      7.96 o 
   4  18   8      411.84      423.26      4.11 o 
  -6  19   8      440.46      410.75      1.88 o 
  -5  19   8      287.54      263.58      2.32 o 
  -4  19   8      697.57      698.29      4.65 o 
  -3  19   8       78.02       45.87      6.71 o 
  -2  19   8      461.33      447.94      2.32 o 
  -1  19   8      174.69      120.88      2.68 o 
   0  19   8     1207.19     1279.27      2.50 o 
   1  19   8      151.47       99.60      3.93 o 
   2  19   8      436.35      473.60      5.45 o 
   3  19   8      190.70      158.16      1.43 o 
   4  19   8       45.27       21.99      3.31 o 
  -5  20   8       11.23       13.32      8.05 o 
  -4  20   8       20.57       26.38      0.80 o 
  -3  20   8      167.21      123.56      0.72 o 
  -2  20   8      526.05      549.78      7.51 o 
  -1  20   8      850.03      857.97      0.98 o 
   0  20   8      571.34      595.82      3.67 o 
   1  20   8     1386.51     1521.48      8.23 o 
   2  20   8       62.63       44.44      8.40 o 
   3  20   8       33.81       14.48      2.77 o 
  -4  21   8      207.50      223.08      2.32 o 
  -3  21   8      157.77      114.18      5.81 o 
  -2  21   8      423.90      468.33      3.84 o 
  -1  21   8       52.43       26.55      8.67 o 
   0  21   8      267.67      234.34      6.17 o 
   1  21   8       20.44       22.26      2.68 o 
 -11   1   9      553.65      569.98      5.54 o 
 -10   1   9      234.13      164.42      4.92 o 
  -9   1   9     1378.79     1432.69      7.15 o 
  -8   1   9      288.57      250.44      6.26 o 
  -7   1   9      487.95      469.76      1.43 o 
  -6   1   9     2923.26     2943.17      0.98 o 
  -5   1   9     1343.63     1251.28      5.72 o 
  -4   1   9      109.79      100.59      6.80 o 
  -3   1   9     1460.85     1460.86      3.31 o 
  -2   1   9     4162.93     3787.55      4.11 o 
  -1   1   9        9.77       19.85      0.72 o 
   0   1   9        1.53       19.85      2.59 o 
   1   1   9     1164.62     1166.43      8.05 o 
   2   1   9     1583.62     1692.60      2.06 o 
   3   1   9      704.01      698.02      2.77 o 
   4   1   9        4.38        2.59      6.35 o 
   5   1   9     4175.17     4206.70      5.45 o 
   6   1   9      356.71      403.68      1.79 o 
   7   1   9      305.72      281.64      4.38 o 
   8   1   9      459.66      510.26      0.80 o 
 -11   2   9      101.72       69.47      4.92 o 
 -10   2   9     1490.24     1743.39      2.95 o 
  -9   2   9      243.63      284.05      0.72 o 
  -8   2   9     1045.76     1094.10      4.38 o 
  -7   2   9        0.79        7.42      5.28 o 
  -6   2   9       40.93       14.84      1.25 o 
  -5   2   9      332.78      306.41      5.63 o 
  -4   2   9      234.60      256.69      2.59 o 
  -3   2   9     2426.50     2405.20      0.80 o 
  -2   2   9     1517.76     1452.54      7.24 o 
  -1   2   9      854.70      914.57      0.63 o 
   0   2   9      177.17      253.65      8.58 o 
   1   2   9     1051.05     1011.31      3.22 o 
   2   2   9     3024.11     3199.06      3.67 o 
   3   2   9     2545.16     2435.15      0.98 o 
   4   2   9     1766.02     1771.55      4.11 o 
   5   2   9       20.31       12.79      4.92 o 
   6   2   9      390.29      403.68      7.69 o 
   7   2   9      145.93      129.73      8.32 o 
   8   2   9      252.77      226.03      1.34 o 
 -11   3   9     1033.31     1090.26      2.41 o 
 -10   3   9      122.23      113.91      5.72 o 
  -9   3   9       30.05       24.23      4.02 o 
  -8   3   9     3041.23     3277.92      0.72 o 
  -7   3   9     1724.51     1735.79      5.36 o 
  -6   3   9       87.17       66.97      4.74 o 
  -5   3   9      127.94      126.25      4.65 o 
  -4   3   9     2429.35     2497.38      7.33 o 
  -3   3   9      301.59      244.62      8.49 o 
  -2   3   9       46.96       44.97      3.22 o 
  -1   3   9     3540.70     3542.93      7.15 o 
   0   3   9     9566.64    10196.31      0.89 o 
   1   3   9        1.35        4.56      6.71 o 
   2   3   9        0.54        6.08      3.40 o 
   3   3   9     5395.11     5567.60      4.38 o 
   4   3   9     1224.84     1241.00      8.32 o 
   5   3   9       71.59       70.90      5.72 o 
   6   3   9     1561.38     1590.50      7.60 o 
   7   3   9     2040.01     2353.79      7.69 o 
   8   3   9       16.41       15.83      3.04 o 
 -11   4   9      241.96      236.58      7.60 o 
 -10   4   9       83.48       75.73      2.59 o 
  -9   4   9      680.41      699.98      5.90 o 
  -8   4   9       10.67       14.93      8.40 o 
  -7   4   9       23.29       17.43      2.06 o 
  -6   4   9     4588.55     5120.82      4.92 o 
  -5   4   9     1752.40     1901.02      0.18 o 
  -4   4   9      279.47      249.18      1.61 o 
  -3   4   9     1823.59     1842.36      6.35 o 
  -2   4   9     2022.58     1919.53      8.32 o 
  -1   4   9     7332.38     7875.78      5.10 o 
   0   4   9      349.68      274.04      6.53 o 
   1   4   9     1207.83     1175.19      2.06 o 
   2   4   9      240.30      271.09      0.89 o 
   3   4   9       26.48       20.39      1.07 o 
   4   4   9     2467.32     2453.48      8.05 o 
   5   4   9       12.13       18.51      7.15 o 
   6   4   9      948.86     1025.43      0.45 o 
   7   4   9      179.67      173.99      2.50 o 
   8   4   9      152.72      126.42      6.17 o 
 -11   5   9      189.13      222.18      5.19 o 
 -10   5   9        9.12       19.94      4.56 o 
  -9   5   9      734.35      778.13      1.97 o 
  -8   5   9       10.93        3.40      1.34 o 
  -7   5   9      120.43      120.34      3.13 o 
  -6   5   9      162.80      146.90      2.59 o 
  -5   5   9     4268.10     4392.67      8.32 o 
  -4   5   9      491.98      560.86      8.85 o 
  -3   5   9       14.22       10.46      6.08 o 
  -2   5   9     4070.87     4275.46      4.38 o 
  -1   5   9     3095.28     2950.41      3.93 o 
   0   5   9      152.73      117.39      8.58 o 
   1   5   9     1534.46     1516.56      5.81 o 
   2   5   9     1093.85     1033.75      6.08 o 
   3   5   9       65.70       38.00      3.67 o 
   4   5   9      161.18      165.23      2.77 o 
   5   5   9      656.15      720.28      1.25 o 
   6   5   9      128.27       55.88      2.50 o 
   7   5   9       26.21       19.58      1.43 o 
   8   5   9      583.58      589.92      2.86 o 
 -11   6   9        8.92       24.86      1.88 o 
 -10   6   9        0.14       31.83      1.07 o 
  -9   6   9      124.93      113.82      5.36 o 
  -8   6   9        0.81       10.01      2.59 o 
  -7   6   9      179.52      150.39      1.61 o 
  -6   6   9       24.57       18.51      2.50 o 
  -5   6   9      164.68      140.91      2.15 o 
  -4   6   9      492.35      475.48      8.49 o 
  -3   6   9      303.07      294.42      8.14 o 
  -2   6   9      287.22      223.61      1.79 o 
  -1   6   9     1925.26     1831.37      4.11 o 
   0   6   9     2132.85     2199.02      7.69 o 
   1   6   9      235.43      233.98      0.09 o 
   2   6   9      727.41      705.62      2.15 o 
   3   6   9      102.99       67.86      2.41 o 
   4   6   9       88.07       35.41      2.50 o 
   5   6   9      553.40      554.07      7.06 o 
   6   6   9        0.11        0.98      4.92 o 
   7   6   9       21.77       21.19      7.15 o 
   8   6   9       28.10       27.45      0.45 o 
 -11   7   9      292.69      295.23      8.05 o 
 -10   7   9      373.34      425.14      6.71 o 
  -9   7   9     2028.42     2002.14      0.09 o 
  -8   7   9      993.82      912.69      8.14 o 
  -7   7   9       12.66       14.13      3.58 o 
  -6   7   9     2795.86     2914.92      4.38 o 
  -5   7   9       15.83       10.73      6.53 o 
  -4   7   9       36.84       23.69      7.60 o 
  -3   7   9      451.96      407.80      3.84 o 
  -2   7   9     4313.27     4597.24      8.32 o 
  -1   7   9     1728.38     1658.45      5.36 o 
   0   7   9      465.86      456.25      0.54 o 
   1   7   9     1918.61     1884.48      8.49 o 
   2   7   9     2163.21     2056.86      8.40 o 
   3   7   9      348.13      311.86      2.50 o 
   4   7   9     1102.14      987.43      1.52 o 
   5   7   9      629.05      705.80      3.67 o 
   6   7   9      604.20      583.93      5.10 o 
   7   7   9       31.92       21.37      0.54 o 
   8   7   9      188.70      137.87      0.54 o 
 -11   8   9       59.89       51.50      4.92 o 
 -10   8   9      610.75      687.38      2.32 o 
  -9   8   9       33.57       26.55      1.97 o 
  -8   8   9       34.14       20.47      3.76 o 
  -7   8   9      891.25      882.56      3.93 o 
  -6   8   9     2201.86     2244.62      7.15 o 
  -5   8   9     4265.83     4591.43      1.07 o 
  -4   8   9       21.90       15.91      7.24 o 
  -3   8   9      436.97      441.14      6.26 o 
  -2   8   9       28.92       33.98      5.45 o 
  -1   8   9     2274.78     2294.86      5.28 o 
   0   8   9      988.05     1034.55      4.47 o 
   1   8   9       12.73       11.53      6.62 o 
   2   8   9       34.45       16.27      1.88 o 
   3   8   9       65.63       34.96      6.35 o 
   4   8   9      687.87      708.21      4.11 o 
   5   8   9       11.03       14.66      5.19 o 
   6   8   9      624.54      585.90      0.89 o 
   7   8   9       11.17        3.49      0.80 o 
   8   8   9      116.10       85.65      8.14 o 
 -10   9   9      247.19      244.27      7.33 o 
  -9   9   9      459.00      467.61      3.76 o 
  -8   9   9      242.40      255.62      1.70 o 
  -7   9   9     2083.15     2140.63      3.76 o 
  -6   9   9      241.58      190.98      6.71 o 
  -5   9   9       36.29       13.77      4.47 o 
  -4   9   9     6985.44     7890.89      3.84 o 
  -3   9   9      861.74      858.86      4.83 o 
  -2   9   9      864.76      881.40      5.54 o 
  -1   9   9     1587.21     1549.01      6.71 o 
   0   9   9       21.95       13.14      8.14 o 
   1   9   9      217.22      233.00      0.89 o 
   2   9   9      217.90      187.58      0.80 o 
   3   9   9      636.48      672.09      6.62 o 
   4   9   9       29.95       28.79      2.06 o 
   5   9   9       39.03       28.88      3.76 o 
   6   9   9       71.76       50.96      5.90 o 
   7   9   9      219.39      241.94      3.58 o 
 -10  10   9      859.44      939.06      4.11 o 
  -9  10   9      126.14       56.69      3.31 o 
  -8  10   9     1948.27     1923.73      7.87 o 
  -7  10   9     1096.61     1114.31      4.29 o 
  -6  10   9      522.96      518.30      5.90 o 
  -5  10   9       51.20       50.87      8.05 o 
  -4  10   9     1550.66     1589.96      1.88 o 
  -3  10   9     1252.96     1308.95      6.17 o 
  -2  10   9       38.33       24.86      8.14 o 
  -1  10   9       82.22       55.17      3.31 o 
   0  10   9      148.37      148.33      4.56 o 
   1  10   9     2137.30     2204.56      3.22 o 
   2  10   9      350.71      341.19      0.89 o 
   3  10   9      675.60      625.95      4.56 o 
   4  10   9       80.80       92.18      7.06 o 
   5  10   9       11.79       21.01      3.76 o 
   6  10   9      255.74      204.21      2.06 o 
   7  10   9       24.25       22.71      5.45 o 
 -10  11   9       57.84       44.26      5.72 o 
  -9  11   9     2711.41     2915.90      2.77 o 
  -8  11   9      372.06      356.65      6.97 o 
  -7  11   9        9.69       15.56      1.52 o 
  -6  11   9     3346.23     3715.40      6.08 o 
  -5  11   9     2200.56     2325.08      6.53 o 
  -4  11   9      103.22      106.49      5.36 o 
  -3  11   9     1589.64     1478.38      8.05 o 
  -2  11   9     2519.38     2627.73      8.85 o 
  -1  11   9      558.65      570.34      1.16 o 
   0  11   9      381.18      370.51      5.28 o 
   1  11   9     1229.49     1219.00      2.59 o 
   2  11   9     2946.80     3097.67      1.61 o 
   3  11   9      153.91      123.21      6.53 o 
   4  11   9       68.53       65.36      7.78 o 
   5  11   9     2145.33     2217.97      3.13 o 
   6  11   9      417.19      410.21      4.83 o 
   7  11   9       59.75       40.06      1.97 o 
 -10  12   9      616.75      706.96      7.96 o 
  -9  12   9        4.76       12.79      1.88 o 
  -8  12   9      382.84      413.25      3.93 o 
  -7  12   9      206.16      197.77      3.13 o 
  -6  12   9       72.02       63.75      0.09 o 
  -5  12   9        5.34        8.85      0.89 o 
  -4  12   9      122.26      116.05      4.02 o 
  -3  12   9     1193.12     1215.07      0.89 o 
  -2  12   9       33.45       20.65      8.49 o 
  -1  12   9     1939.18     1935.53      2.68 o 
   0  12   9      156.89      166.03      7.69 o 
   1  12   9      408.47      397.42      0.89 o 
   2  12   9       47.02       28.43      5.54 o 
   3  12   9      298.38      242.75      0.80 o 
   4  12   9       56.22       37.10      7.33 o 
   5  12   9      113.05      121.60      5.72 o 
   6  12   9        2.56       12.43      0.89 o 
   7  12   9       67.36       33.08      7.51 o 
  -9  13   9      230.88      176.85      5.36 o 
  -8  13   9      126.07       99.24      6.17 o 
  -7  13   9       23.72       29.06      0.80 o 
  -6  13   9       94.80       56.60      2.95 o 
  -5  13   9     1166.74     1139.52      4.56 o 
  -4  13   9      258.00      238.72      4.20 o 
  -3  13   9       18.18        6.44      0.09 o 
  -2  13   9      556.31      539.85      8.32 o 
  -1  13   9      193.18      162.10      4.83 o 
   0  13   9      463.22      490.32      1.43 o 
   1  13   9      485.16      483.88      2.86 o 
   2  13   9      118.15      126.78      2.06 o 
   3  13   9      119.39      122.04      3.04 o 
   4  13   9       75.49       87.71      6.08 o 
   5  13   9      206.09      215.21      5.45 o 
   6  13   9       80.93       45.96      7.06 o 
  -9  14   9       33.23       23.16      8.05 o 
  -8  14   9     1018.39     1064.86      2.50 o 
  -7  14   9      265.87      288.08      1.34 o 
  -6  14   9      385.89      361.30      3.76 o 
  -5  14   9       15.99       11.18      4.20 o 
  -4  14   9      342.54      304.80      2.41 o 
  -3  14   9      608.20      596.45      7.96 o 
  -2  14   9       51.87       40.14      7.69 o 
  -1  14   9       17.12       13.05      2.06 o 
   0  14   9        2.07        7.78      4.74 o 
   1  14   9      215.53      213.33      3.31 o 
   2  14   9      349.31      333.41      2.41 o 
   3  14   9      431.72      406.10      6.71 o 
   4  14   9       16.66       19.22      2.86 o 
   5  14   9       43.59       24.68      1.97 o 
   6  14   9       40.25       32.63      1.79 o 
  -8  15   9      349.05      346.73      2.32 o 
  -7  15   9      887.94      944.88      3.22 o 
  -6  15   9       88.20       36.03      6.35 o 
  -5  15   9      343.83      338.15      3.31 o 
  -4  15   9      784.79      797.26      1.79 o 
  -3  15   9     1066.83     1093.65      6.71 o 
  -2  15   9      610.93      589.12      8.14 o 
  -1  15   9      635.13      665.56      2.32 o 
   0  15   9     3733.17     4134.90      4.92 o 
   1  15   9       11.33       12.70      7.69 o 
   2  15   9      264.05      245.61      5.63 o 
   3  15   9     1171.45     1165.63      5.54 o 
   4  15   9      500.15      478.25      0.72 o 
   5  15   9        3.60       -0.63      0.63 o 
  -8  16   9      662.11      790.20      0.89 o 
  -7  16   9      174.76      114.18      0.27 o 
  -6  16   9        1.46       15.29      8.14 o 
  -5  16   9      567.93      506.06      0.80 o 
  -4  16   9      287.97      300.41      8.14 o 
  -3  16   9     1125.30     1153.83      7.42 o 
  -2  16   9      162.60      156.82      6.44 o 
  -1  16   9      520.20      506.15      0.27 o 
   0  16   9      191.62      192.86      5.10 o 
   1  16   9      472.72      406.28      2.32 o 
   2  16   9      421.41      414.05      5.90 o 
   3  16   9       66.43       47.83      1.16 o 
   4  16   9      167.68      155.12      8.58 o 
   5  16   9       37.54       36.03      3.04 o 
  -7  17   9       42.76       17.17      1.61 o 
  -6  17   9      601.84      633.37      6.80 o 
  -5  17   9      553.29      653.49      4.65 o 
  -4  17   9      422.33      387.59      3.84 o 
  -3  17   9       23.03       15.11      5.19 o 
  -2  17   9     1704.61     1941.43      7.15 o 
  -1  17   9        2.81       11.62      8.40 o 
   0  17   9       33.83       24.77      7.51 o 
   1  17   9      416.24      422.01      4.02 o 
   2  17   9      481.55      503.55      1.88 o 
   3  17   9      178.43      146.45      7.15 o 
   4  17   9       39.90       14.31      0.89 o 
  -7  18   9        0.60       16.54      0.72 o 
  -6  18   9        5.82       19.49      4.11 o 
  -5  18   9      597.98      610.40      1.25 o 
  -4  18   9        6.81        5.28      5.19 o 
  -3  18   9      109.14       99.60      5.45 o 
  -2  18   9       88.58       65.98      7.42 o 
  -1  18   9     1020.34     1009.16      7.60 o 
   0  18   9      753.76      761.59      3.04 o 
   1  18   9       40.25       26.55      3.58 o 
   2  18   9        0.34       14.66      8.40 o 
   3  18   9        2.52        9.57      5.54 o 
  -6  19   9      256.42      252.04      5.72 o 
  -5  19   9      255.85      237.02      8.67 o 
  -4  19   9      491.93      508.11      0.54 o 
  -3  19   9      311.22      309.45      4.11 o 
  -2  19   9       45.52       30.85      2.50 o 
  -1  19   9     2121.21     2437.03      5.72 o 
   0  19   9       19.23       21.19      8.85 o 
   1  19   9      114.29      119.18      6.08 o 
   2  19   9      255.43      211.72      7.96 o 
   3  19   9      140.04       91.64      2.24 o 
  -4  20   9        1.26        8.85      5.99 o 
  -3  20   9      170.37      120.79      1.34 o 
  -2  20   9      226.48      222.81      4.92 o 
  -1  20   9      194.62      185.97      2.86 o 
   0  20   9      108.62       54.09      3.22 o 
   1  20   9       80.77       46.58      3.40 o 
  -2  21   9      317.25      257.41      1.52 o 
  -1  21   9       68.20       29.51      7.06 o 
 -11   0  10      165.04      203.58      8.49 o 
 -10   0  10      769.49      701.95      1.52 o 
  -9   0  10      143.55      149.58      8.05 o 
  -8   0  10      816.43      783.13      2.32 o 
  -7   0  10     2947.23     3021.85      2.32 o 
  -6   0  10     1872.47     1964.77      5.28 o 
  -5   0  10       10.79        7.42      7.24 o 
  -4   0  10      594.97      656.35      0.89 o 
  -3   0  10     2860.89     2538.33      2.68 o 
  -2   0  10      893.64      752.74      6.44 o 
  -1   0  10     3023.93     3327.63      6.35 o 
   0   0  10     2107.59     2076.17      1.79 o 
   1   0  10     2374.23     2412.53      3.93 o 
   2   0  10     1418.21     1518.70      3.93 o 
   3   0  10      143.15      171.67      3.49 o 
   4   0  10     6468.57     7209.06      3.76 o 
   5   0  10      190.63      229.42      4.11 o 
   6   0  10       22.48        2.68      2.41 o 
   7   0  10     1122.41     1244.49      0.98 o 
   8   0  10      198.66      159.68      8.32 o 
 -11   1  10      547.62      535.38      2.32 o 
 -10   1  10      116.95       64.64      3.04 o 
  -9   1  10      112.03       87.53      0.27 o 
  -8   1  10     1169.67     1278.19      1.97 o 
  -7   1  10       55.31       42.20      6.17 o 
  -6   1  10      213.57      215.12      0.54 o 
  -5   1  10        7.29        3.13      8.23 o 
  -4   1  10      130.25      145.02      2.41 o 
  -3   1  10       74.04       96.29      3.31 o 
  -2   1  10       81.52      116.14      2.95 o 
  -1   1  10     1922.40     1969.42      6.26 o 
   0   1  10     6185.69     6646.41      8.67 o 
   1   1  10     1793.35     1815.54      5.90 o 
   2   1  10       16.60       13.32      2.41 o 
   3   1  10     2318.54     2455.00      7.87 o 
   4   1  10       19.97       14.31      5.36 o 
   5   1  10      683.74      706.87      8.76 o 
   6   1  10      131.25      101.66      3.31 o 
   7   1  10      258.10      236.22      7.15 o 
   8   1  10      190.49      103.71      2.86 o 
 -11   2  10      179.62      144.31      3.49 o 
 -10   2  10        0.66       24.68      7.96 o 
  -9   2  10     1627.67     1807.50      4.38 o 
  -8   2  10     1522.67     1726.40      8.85 o 
  -7   2  10      141.60      133.85      1.25 o 
  -6   2  10     1286.56     1197.10      3.76 o 
  -5   2  10     1679.88     1508.69      3.31 o 
  -4   2  10      254.81      176.05      7.69 o 
  -3   2  10       80.19       73.32      5.36 o 
  -2   2  10     1079.35      864.94      5.72 o 
  -1   2  10     7095.64     6954.42      1.97 o 
   0   2  10      801.78      785.10      0.72 o 
   1   2  10      139.82      148.33      0.45 o 
   2   2  10     1106.08     1099.55      5.54 o 
   3   2  10        4.31        6.17      8.05 o 
   4   2  10      575.51      525.37      5.28 o 
   5   2  10       44.97       19.13      5.45 o 
   6   2  10     1569.57     1595.33      5.72 o 
   7   2  10        4.14       13.86      8.67 o 
   8   2  10      108.28       80.83      2.41 o 
 -11   3  10       61.59        3.22      7.24 o 
 -10   3  10      112.05       77.70      7.78 o 
  -9   3  10      179.03      202.51      6.62 o 
  -8   3  10      111.60       66.25      7.96 o 
  -7   3  10      163.39      120.88      1.16 o 
  -6   3  10      293.63      246.05      2.77 o 
  -5   3  10        5.43        2.50      3.84 o 
  -4   3  10        1.00        5.36      2.59 o 
  -3   3  10       40.02       25.30      8.58 o 
  -2   3  10      321.44      264.11      6.53 o 
  -1   3  10       13.14       17.79      4.20 o 
   0   3  10      104.04       75.91      6.62 o 
   1   3  10     1176.97     1200.94      3.13 o 
   2   3  10      751.46      779.83      2.32 o 
   3   3  10      482.52      447.58      6.35 o 
   4   3  10      984.26      910.10      1.97 o 
   5   3  10      103.50       88.34      3.93 o 
   6   3  10      284.26      290.31      1.70 o 
   7   3  10      108.75       95.40      7.33 o 
   8   3  10       94.35      108.01      3.67 o 
 -11   4  10       52.30       51.77      5.63 o 
 -10   4  10        0.78       -1.79      2.86 o 
  -9   4  10      656.22      672.09      0.36 o 
  -8   4  10     1175.21     1171.08      8.85 o 
  -7   4  10      535.97      508.83      1.52 o 
  -6   4  10        7.07       10.19      6.97 o 
  -5   4  10     1107.67     1189.68      1.43 o 
  -4   4  10      158.45      129.11      2.59 o 
  -3   4  10       30.24        8.14      7.15 o 
  -2   4  10     1180.83     1166.07      4.47 o 
  -1   4  10     4765.99     4648.47      3.76 o 
   0   4  10      788.47      824.80      8.49 o 
   1   4  10     1387.16     1325.76      2.50 o 
   2   4  10     1738.61     1677.05      6.97 o 
   3   4  10     1050.81      988.33      6.71 o 
   4   4  10        8.27       11.71      6.17 o 
   5   4  10     1489.20     1570.92      1.07 o 
   6   4  10      502.76      539.14      8.67 o 
   7   4  10      101.30       49.89      6.53 o 
   8   4  10        4.16        9.57      3.49 o 
 -11   5  10       28.71       38.71      8.40 o 
 -10   5  10      284.18      265.72      1.88 o 
  -9   5  10      467.23      503.64      2.32 o 
  -8   5  10       56.54       46.31      8.58 o 
  -7   5  10     1479.10     1477.40      4.38 o 
  -6   5  10      261.42      257.05      5.99 o 
  -5   5  10       46.06       53.73      0.98 o 
  -4   5  10     1039.97      992.98      3.31 o 
  -3   5  10       81.18       75.10      3.93 o 
  -2   5  10     4232.28     4196.06      4.29 o 
  -1   5  10       66.01       34.51      3.84 o 
   0   5  10      229.16      200.54      3.76 o 
   1   5  10      200.54      177.75      0.09 o 
   2   5  10      194.83      167.64      5.01 o 
   3   5  10      406.52      453.66      5.01 o 
   4   5  10      403.95      368.28      7.87 o 
   5   5  10     1194.55     1233.40      4.47 o 
   6   5  10      182.09      190.17      4.74 o 
   7   5  10      291.27      246.50      8.32 o 
 -11   6  10       26.11       26.91      0.36 o 
 -10   6  10     1582.87     1803.29      0.89 o 
  -9   6  10      100.23       79.13      6.08 o 
  -8   6  10        8.49        9.92      7.06 o 
  -7   6  10     2070.93     2088.60      6.44 o 
  -6   6  10     1596.56     1656.75      5.63 o 
  -5   6  10      113.27      129.73      6.97 o 
  -4   6  10      295.05      236.93      3.67 o 
  -3   6  10     2457.75     2581.24      6.62 o 
  -2   6  10      827.71      802.80      0.98 o 
  -1   6  10      232.03      176.40      2.95 o 
   0   6  10     5139.13     5310.81      2.50 o 
   1   6  10      426.05      379.45      8.85 o 
   2   6  10       39.71       22.53      1.70 o 
   3   6  10      191.92      213.33      1.34 o 
   4   6  10      545.98      642.94      0.36 o 
   5   6  10      268.40      229.07      7.24 o 
   6   6  10      203.70      129.64      2.59 o 
   7   6  10     1218.76     1374.67      6.08 o 
 -11   7  10      171.57      139.30      3.22 o 
 -10   7  10        0.33       20.56      4.56 o 
  -9   7  10     1595.71     1732.84      6.53 o 
  -8   7  10      661.43      619.69      0.72 o 
  -7   7  10     1545.79     1501.89      1.97 o 
  -6   7  10     1483.24     1492.60      5.90 o 
  -5   7  10      303.40      314.45      3.84 o 
  -4   7  10     2027.22     2141.53      8.85 o 
  -3   7  10      318.43      255.53      1.07 o 
  -2   7  10     4539.11     4748.34      6.26 o 
  -1   7  10        1.54        3.22      6.26 o 
   0   7  10       22.50       16.00      6.26 o 
   1   7  10      289.08      329.29      4.02 o 
   2   7  10      151.62      150.21      1.61 o 
   3   7  10      382.17      371.94      6.26 o 
   4   7  10      628.65      619.16      4.20 o 
   5   7  10      609.16      596.90      8.76 o 
   6   7  10       71.23       44.26      1.43 o 
   7   7  10      447.83      369.80      7.24 o 
 -10   8  10       94.78       60.26      3.40 o 
  -9   8  10      113.74       65.45      2.59 o 
  -8   8  10     2333.03     2471.18      3.93 o 
  -7   8  10       86.50       81.09      5.63 o 
  -6   8  10      107.02       98.44      1.61 o 
  -5   8  10     1847.86     2054.18      7.87 o 
  -4   8  10     1351.35     1381.64      8.67 o 
  -3   8  10     1183.03     1173.32      8.14 o 
  -2   8  10      950.61      908.93      8.85 o 
  -1   8  10      372.24      359.07      7.69 o 
   0   8  10      568.12      584.56      5.45 o 
   1   8  10       50.87       50.34      8.40 o 
   2   8  10     3150.71     3224.54      3.49 o 
   3   8  10     1247.63     1270.68      2.50 o 
   4   8  10        6.23        2.95      0.54 o 
   5   8  10       24.90       19.40      3.40 o 
   6   8  10     1315.01     1407.12      1.43 o 
   7   8  10       66.36       69.02      4.65 o 
 -10   9  10       21.33        7.15      1.61 o 
  -9   9  10      132.55       74.75      7.87 o 
  -8   9  10      239.10      205.73      2.77 o 
  -7   9  10       82.16       57.49      5.99 o 
  -6   9  10      627.88      548.70      5.45 o 
  -5   9  10      510.76      528.94      2.32 o 
  -4   9  10       71.00       36.12      1.97 o 
  -3   9  10      584.17      559.61      3.93 o 
  -2   9  10      466.42      480.57      1.52 o 
  -1   9  10      702.45      710.80      3.49 o 
   0   9  10      914.59      929.23      6.17 o 
   1   9  10      145.62      109.08      3.13 o 
   2   9  10      399.22      434.89      8.14 o 
   3   9  10      133.83       98.71      0.36 o 
   4   9  10        0.06       11.44      0.09 o 
   5   9  10      167.25      176.94      6.71 o 
   6   9  10       59.62       23.51      4.47 o 
   7   9  10        0.15       19.22      1.16 o 
 -10  10  10        1.24       30.94      4.47 o 
  -9  10  10      243.01      149.67      3.76 o 
  -8  10  10      377.71      307.84      0.80 o 
  -7  10  10      507.91      495.95      5.99 o 
  -6  10  10      251.08      219.86      8.05 o 
  -5  10  10     5486.50     5717.27      1.79 o 
  -4  10  10        5.71        5.54      5.54 o 
  -3  10  10      560.11      540.93      8.32 o 
  -2  10  10      992.54      989.58      6.80 o 
  -1  10  10       85.12       46.14      1.61 o 
   0  10  10      243.59      239.08      4.92 o 
   1  10  10      272.71      254.73      1.79 o 
   2  10  10      460.18      464.48      8.67 o 
   3  10  10      116.58      149.67      4.74 o 
   4  10  10       11.98       19.76      4.65 o 
   5  10  10      920.55      832.31      6.80 o 
   6  10  10      701.66      676.56      1.43 o 
 -10  11  10        4.81       13.05      0.63 o 
  -9  11  10      904.10      834.28      6.44 o 
  -8  11  10        3.39       14.13      4.74 o 
  -7  11  10        1.79       15.20      3.93 o 
  -6  11  10     1573.86     1678.39      4.74 o 
  -5  11  10        0.19        9.39      2.32 o 
  -4  11  10      681.59      611.20      3.58 o 
  -3  11  10        0.51       15.29      3.22 o 
  -2  11  10      400.97      389.29      7.24 o 
  -1  11  10      237.05      261.88      2.15 o 
   0  11  10      187.89      171.93      2.41 o 
   1  11  10      284.73      304.71      2.68 o 
   2  11  10      114.97      110.15      3.04 o 
   3  11  10      305.34      230.41      7.15 o 
   4  11  10       40.56       25.84      3.13 o 
   5  11  10       20.81       18.51      4.65 o 
   6  11  10       72.47       41.75      7.78 o 
  -9  12  10       63.42       39.07      8.76 o 
  -8  12  10      918.51      866.20      3.31 o 
  -7  12  10      485.94      508.11      6.80 o 
  -6  12  10      965.48     1001.47      8.76 o 
  -5  12  10       69.44       43.27      2.15 o 
  -4  12  10       24.59       18.06      7.96 o 
  -3  12  10     2633.50     2635.78      7.15 o 
  -2  12  10        1.29        8.40      7.78 o 
  -1  12  10      281.24      350.84      6.44 o 
   0  12  10     1411.24     1486.70      7.69 o 
   1  12  10     4403.98     4728.40      3.13 o 
   2  12  10       50.52       36.39      2.68 o 
   3  12  10      100.84       87.71      4.29 o 
   4  12  10     1156.37     1245.29      7.51 o 
   5  12  10      159.33      119.18      0.72 o 
   6  12  10       47.10       23.78      7.15 o 
  -9  13  10      352.68      333.14      0.80 o 
  -8  13  10        1.89        6.71      8.14 o 
  -7  13  10       36.67       45.87      0.45 o 
  -6  13  10     1082.69     1161.42      5.45 o 
  -5  13  10      653.04      687.29      2.32 o 
  -4  13  10     1232.60     1182.08      8.49 o 
  -3  13  10        4.81        3.76      6.35 o 
  -2  13  10       22.86       11.00      3.93 o 
  -1  13  10      722.66      768.74      7.87 o 
   0  13  10     1802.58     1873.57      6.53 o 
   1  13  10     1571.16     1571.99      2.15 o 
   2  13  10      584.14      566.94      3.13 o 
   3  13  10      119.50      103.09      6.35 o 
   4  13  10       77.52       71.71      3.31 o 
   5  13  10      414.23      467.97      2.41 o 
  -8  14  10     1473.36     1540.16      3.93 o 
  -7  14  10      521.91      502.66      1.16 o 
  -6  14  10      444.94      448.74      7.69 o 
  -5  14  10      808.81      904.91      8.14 o 
  -4  14  10     1360.18     1403.63      1.97 o 
  -3  14  10       96.23       90.04      8.49 o 
  -2  14  10     1482.65     1555.81      0.18 o 
  -1  14  10     4599.10     5270.67      0.72 o 
   0  14  10       87.14       63.21      0.18 o 
   1  14  10       38.54       28.79      0.89 o 
   2  14  10     1083.18     1159.90      0.18 o 
   3  14  10      275.83      357.90      8.67 o 
   4  14  10        0.50        4.83      3.04 o 
   5  14  10      633.40      636.59      5.10 o 
  -8  15  10       39.19       22.53      7.42 o 
  -7  15  10        3.06       21.37      8.67 o 
  -6  15  10      838.89      780.09      4.92 o 
  -5  15  10      222.41      208.14      1.52 o 
  -4  15  10      699.99      736.02      0.63 o 
  -3  15  10      968.52     1008.27      4.02 o 
  -2  15  10      285.20      268.94      8.67 o 
  -1  15  10      137.44      145.11      5.36 o 
   0  15  10        1.13       14.57      3.04 o 
   1  15  10      342.23      375.52      5.72 o 
   2  15  10       11.50       11.71      4.20 o 
   3  15  10       78.33       53.91      0.98 o 
   4  15  10        2.55       15.02      8.23 o 
  -7  16  10        1.56       17.97      5.63 o 
  -6  16  10       41.80       54.45      3.31 o 
  -5  16  10       21.32       20.21      0.89 o 
  -4  16  10      773.32      781.88      3.04 o 
  -3  16  10        2.23       12.16      3.67 o 
  -2  16  10       64.64       42.29      3.49 o 
  -1  16  10      723.46      759.26      3.93 o 
   0  16  10      279.97      291.30      1.52 o 
   1  16  10       54.62       41.66      3.13 o 
   2  16  10      527.73      586.43      7.15 o 
   3  16  10      240.81      174.08      0.80 o 
   4  16  10      156.51       96.74      1.52 o 
  -7  17  10      366.09      331.89      8.49 o 
  -6  17  10      398.89      410.12      8.32 o 
  -5  17  10       51.56       39.16      8.23 o 
  -4  17  10      288.40      337.34      6.97 o 
  -3  17  10        0.80       -0.45      8.40 o 
  -2  17  10       54.97       33.26      7.24 o 
  -1  17  10       40.19       23.87      3.13 o 
   0  17  10      597.54      605.66      7.24 o 
   1  17  10       33.18       29.51      4.11 o 
   2  17  10        2.25       10.55      7.51 o 
   3  17  10      171.28      126.07      5.54 o 
  -6  18  10      265.64      276.99      8.85 o 
  -5  18  10        0.66        2.86      4.56 o 
  -4  18  10        2.28       14.22      5.45 o 
  -3  18  10     1681.83     1677.14      3.40 o 
  -2  18  10      330.10      297.11      0.18 o 
  -1  18  10      116.16       75.55      6.88 o 
   0  18  10       24.44       24.77      7.15 o 
   1  18  10      218.06      239.71      5.63 o 
   2  18  10       88.29       45.51      4.38 o 
  -5  19  10       33.51       18.51      5.72 o 
  -4  19  10      357.79      378.02      1.16 o 
  -3  19  10       33.91       24.77      4.92 o 
  -2  19  10      670.60      706.96      2.59 o 
  -1  19  10       52.18       32.19      1.52 o 
   0  19  10       96.87       77.16      5.90 o 
   1  19  10      340.99      398.59      0.72 o 
  -3  20  10       11.39       11.18      5.36 o 
  -2  20  10      117.83       83.33      7.06 o 
  -1  20  10      167.58      220.84      1.16 o 
 -11   1  11      281.70      265.55      6.26 o 
 -10   1  11       93.64       56.95      8.23 o 
  -9   1  11      119.15       78.86      7.42 o 
  -8   1  11      561.82      630.87      8.76 o 
  -7   1  11     1257.05     1176.36      2.50 o 
  -6   1  11      178.44      153.07      5.72 o 
  -5   1  11      547.61      568.91      4.92 o 
  -4   1  11      912.20      877.64      7.24 o 
  -3   1  11       78.98       33.62      2.59 o 
  -2   1  11       94.83       80.92      8.14 o 
  -1   1  11     1116.58     1065.40      5.63 o 
   0   1  11      795.52      772.41      7.60 o 
   1   1  11      738.37      632.39      4.56 o 
   2   1  11      576.41      557.73      7.33 o 
   3   1  11     2079.92     2182.21      1.88 o 
   4   1  11      214.27      280.03      3.84 o 
   5   1  11      870.37      891.14      2.41 o 
   6   1  11      259.03      272.79      7.24 o 
   7   1  11      155.91      124.64      5.01 o 
 -11   2  11       47.25       35.50      2.95 o 
 -10   2  11      118.66       71.88      5.19 o 
  -9   2  11        7.89       17.35      8.32 o 
  -8   2  11      266.06      248.92      2.95 o 
  -7   2  11       87.28       74.48      1.52 o 
  -6   2  11       41.57       21.91      3.93 o 
  -5   2  11     1302.22     1207.92      3.22 o 
  -4   2  11      319.34      298.89      2.24 o 
  -3   2  11      362.70      342.97      1.34 o 
  -2   2  11      127.70      125.53      3.58 o 
  -1   2  11     1233.09     1346.77      5.19 o 
   0   2  11     6726.96     7012.27      2.95 o 
   1   2  11      475.07      515.62      4.11 o 
   2   2  11       78.63       63.84      1.43 o 
   3   2  11       30.32       46.94      6.08 o 
   4   2  11      521.27      598.50      2.59 o 
   5   2  11       48.29       55.08      0.89 o 
   6   2  11      197.25      210.47      4.56 o 
   7   2  11      379.38      388.13      3.84 o 
 -11   3  11      105.46       92.18      2.15 o 
 -10   3  11      319.03      337.70      5.45 o 
  -9   3  11     1226.47     1322.81      5.90 o 
  -8   3  11       13.78       25.03      2.59 o 
  -7   3  11       25.48       16.63      3.93 o 
  -6   3  11     2025.75     1990.78      4.83 o 
  -5   3  11     1388.72     1445.84      3.31 o 
  -4   3  11       74.73       98.26      4.65 o 
  -3   3  11     2390.69     2452.49      8.67 o 
  -2   3  11     5813.96     6154.39      4.02 o 
  -1   3  11      465.44      415.93      5.36 o 
   0   3  11      174.68       91.20      6.53 o 
   1   3  11     2296.88     2407.07      1.07 o 
   2   3  11      802.99      790.82      3.84 o 
   3   3  11      291.24      268.32      3.58 o 
   4   3  11      389.21      400.37      8.49 o 
   5   3  11      998.96      990.83      5.72 o 
   6   3  11      156.79      119.09      6.80 o 
   7   3  11       60.14       44.26      0.36 o 
 -11   4  11       78.19       24.68      6.71 o 
 -10   4  11      103.34       76.09      1.70 o 
  -9   4  11      524.84      521.79      0.09 o 
  -8   4  11      143.04      171.93      5.10 o 
  -7   4  11     1335.64     1338.10      1.25 o 
  -6   4  11      676.82      638.74      1.52 o 
  -5   4  11      701.99      766.06      4.29 o 
  -4   4  11       47.53       34.33      5.19 o 
  -3   4  11      181.42      199.02      8.14 o 
  -2   4  11      352.21      322.86      8.32 o 
  -1   4  11      242.36      243.37      5.90 o 
   0   4  11      948.30      956.86      4.92 o 
   1   4  11     1523.68     1511.73      5.10 o 
   2   4  11     2453.30     2404.66      3.04 o 
   3   4  11       86.63       92.09      6.88 o 
   4   4  11     1174.39     1122.35      7.69 o 
   5   4  11        1.99       17.08      8.14 o 
   6   4  11      206.19      236.84      5.36 o 
   7   4  11      301.32      276.36      8.32 o 
 -11   5  11      491.09      519.02      4.74 o 
 -10   5  11       56.81       72.42      0.63 o 
  -9   5  11        6.01       22.35      6.17 o 
  -8   5  11     2541.40     2668.42      7.87 o 
  -7   5  11      261.82      307.84      8.14 o 
  -6   5  11      166.13      146.18      0.98 o 
  -5   5  11      613.12      590.82      5.72 o 
  -4   5  11     2158.77     2394.65      7.42 o 
  -3   5  11       41.05       15.83      6.08 o 
  -2   5  11       60.56       26.20      1.43 o 
  -1   5  11     1241.77     1095.17      4.83 o 
   0   5  11     4726.77     4814.95      2.41 o 
   1   5  11       22.89        6.26      2.24 o 
   2   5  11      413.04      340.29      6.35 o 
   3   5  11     1533.77     1515.22      7.69 o 
   4   5  11       26.07       25.03      0.09 o 
   5   5  11      576.66      523.40      1.34 o 
   6   5  11      735.64      655.10      2.41 o 
   7   5  11      905.72      928.69      5.01 o 
 -10   6  11       42.99       41.58      0.98 o 
  -9   6  11      112.69       93.61      4.02 o 
  -8   6  11        5.19        8.32      0.54 o 
  -7   6  11     1681.42     1637.98      4.83 o 
  -6   6  11      251.68      232.55      2.41 o 
  -5   6  11      241.65      168.72      0.72 o 
  -4   6  11      201.04      220.66      0.09 o 
  -3   6  11      302.02      290.85      5.81 o 
  -2   6  11      171.42      126.42      1.16 o 
  -1   6  11        6.30        6.26      1.16 o 
   0   6  11      688.30      664.94      3.31 o 
   1   6  11      596.24      606.37      3.49 o 
   2   6  11      842.77      853.50      2.77 o 
   3   6  11       83.74       75.64      1.79 o 
   4   6  11       14.00       11.98      8.58 o 
   5   6  11      344.14      283.61      5.19 o 
   6   6  11      327.57      300.41      4.29 o 
   7   6  11      126.18      135.90      3.04 o 
 -10   7  11        9.00       -0.72      0.72 o 
  -9   7  11       95.97       48.55      1.70 o 
  -8   7  11      613.58      573.65      6.44 o 
  -7   7  11      676.43      654.03      3.84 o 
  -6   7  11      156.08      157.00      5.63 o 
  -5   7  11      569.30      553.26      6.17 o 
  -4   7  11      953.00      889.62      0.27 o 
  -3   7  11     1208.25     1275.51      1.97 o 
  -2   7  11      444.73      457.77      4.29 o 
  -1   7  11     4416.96     4433.71      4.65 o 
   0   7  11       98.92      100.67      5.10 o 
   1   7  11       12.67       11.71      2.95 o 
   2   7  11      763.48      742.54      0.18 o 
   3   7  11      377.87      336.80      8.76 o 
   4   7  11      279.18      229.96      5.45 o 
   5   7  11       21.64       43.36      3.04 o 
   6   7  11      838.19      860.12      3.13 o 
 -10   8  11      307.61      246.77      4.47 o 
  -9   8  11      152.15      153.96      3.76 o 
  -8   8  11       95.92      112.74      2.50 o 
  -7   8  11      449.03      463.14      5.19 o 
  -6   8  11      282.05      260.09      8.40 o 
  -5   8  11      324.84      344.76      5.72 o 
  -4   8  11       36.70       14.84      5.72 o 
  -3   8  11      354.43      356.03      8.58 o 
  -2   8  11        8.39        6.80      2.50 o 
  -1   8  11      445.56      467.07      3.49 o 
   0   8  11        1.36        9.30      1.79 o 
   1   8  11      424.54      455.90      6.17 o 
   2   8  11      514.44      483.52      8.05 o 
   3   8  11       39.12       22.26      2.95 o 
   4   8  11      260.60      222.99      1.79 o 
   5   8  11      700.68      713.40      5.63 o 
   6   8  11      218.76      181.32      3.31 o 
 -10   9  11       87.51       27.36      0.72 o 
  -9   9  11     1219.86     1213.73      0.89 o 
  -8   9  11        4.59       16.09      3.76 o 
  -7   9  11       23.64        7.33      7.51 o 
  -6   9  11     4002.93     4397.68      4.47 o 
  -5   9  11      249.84      256.60      0.54 o 
  -4   9  11      282.87      263.04      0.80 o 
  -3   9  11       34.89       22.98      4.11 o 
  -2   9  11      164.59      148.42      2.50 o 
  -1   9  11       98.37       74.84      2.15 o 
   0   9  11      206.44      156.11      5.72 o 
   1   9  11     3902.28     4341.44      2.59 o 
   2   9  11     1637.28     1667.03      0.89 o 
   3   9  11      465.57      450.18      3.76 o 
   4   9  11      483.29      500.42      3.84 o 
   5   9  11     1832.80     1986.05      0.45 o 
   6   9  11       49.45       29.33      3.49 o 
  -9  10  11       22.67       -1.70      3.84 o 
  -8  10  11      711.99      785.37      4.11 o 
  -7  10  11      403.90      447.85      8.23 o 
  -6  10  11       20.72       12.07      1.88 o 
  -5  10  11     2197.94     2265.00      0.09 o 
  -4  10  11        0.81        9.48      2.68 o 
  -3  10  11     2845.85     3017.38      0.89 o 
  -2  10  11      146.85      134.20      5.54 o 
  -1  10  11      968.52      964.37      6.08 o 
   0  10  11     1880.67     1935.80      0.27 o 
   1  10  11      317.77      287.54      6.26 o 
   2  10  11     1493.16     1525.14      4.11 o 
   3  10  11       17.56        9.39      1.52 o 
   4  10  11      176.47      233.27      5.63 o 
   5  10  11       87.34       65.89      6.88 o 
   6  10  11      232.56      184.54      4.29 o 
  -9  11  11       77.72       32.19      2.77 o 
  -8  11  11     1177.43     1181.81      8.05 o 
  -7  11  11     2132.71     2154.40      8.85 o 
  -6  11  11      126.85      101.75      1.70 o 
  -5  11  11      254.81      285.84      3.40 o 
  -4  11  11     2144.53     2257.76      0.18 o 
  -3  11  11        7.85        9.12      6.88 o 
  -2  11  11       35.98       33.53      2.06 o 
  -1  11  11      788.10      879.52      7.24 o 
   0  11  11     1197.77     1216.68      8.76 o 
   1  11  11      143.59       89.05      4.02 o 
   2  11  11      403.09      480.93      3.67 o 
   3  11  11     1070.78     1159.46      0.89 o 
   4  11  11      197.19      173.45      0.63 o 
   5  11  11       14.12       10.82      5.45 o 
  -9  12  11        0.41       27.99      6.80 o 
  -8  12  11      242.90      196.97      8.67 o 
  -7  12  11       44.45       28.25      2.50 o 
  -6  12  11        0.67        7.06      4.02 o 
  -5  12  11      253.22      224.86      2.86 o 
  -4  12  11      226.59      225.76      4.74 o 
  -3  12  11      260.24      235.59      5.90 o 
  -2  12  11      191.39      194.55      5.36 o 
  -1  12  11      144.67      130.45      7.15 o 
   0  12  11       62.09       58.38      6.88 o 
   1  12  11      411.25      372.66      0.72 o 
   2  12  11       33.73       26.38      4.29 o 
   3  12  11      263.36      228.71      3.40 o 
   4  12  11       77.25       38.00      2.59 o 
   5  12  11       57.98       41.04      2.41 o 
  -8  13  11      284.82      356.30      5.90 o 
  -7  13  11       23.38       27.09      3.67 o 
  -6  13  11       19.75       18.87      6.26 o 
  -5  13  11      825.83      917.78      8.23 o 
  -4  13  11      303.65      315.70      3.22 o 
  -3  13  11       49.72       36.30      0.89 o 
  -2  13  11       14.90       10.91      5.36 o 
  -1  13  11      417.17      477.62      3.76 o 
   0  13  11      464.96      462.78      7.15 o 
   1  13  11      556.32      615.58      4.92 o 
   2  13  11       21.00       26.20      1.97 o 
   3  13  11      106.81      103.63      1.97 o 
   4  13  11      406.81      443.29      4.74 o 
   5  13  11       20.94       19.31      6.97 o 
  -8  14  11      517.97      598.95      7.06 o 
  -7  14  11       14.11       10.28      1.25 o 
  -6  14  11       78.11       31.47      8.05 o 
  -5  14  11      621.93      595.29      8.58 o 
  -4  14  11       76.79       78.23      3.76 o 
  -3  14  11      632.61      698.46      7.96 o 
  -2  14  11      628.33      560.33      7.51 o 
  -1  14  11      464.66      438.19      2.24 o 
   0  14  11      373.35      335.19      4.11 o 
   1  14  11       53.71       26.02      6.08 o 
   2  14  11       92.38      114.98      4.92 o 
   3  14  11       28.84       23.25      4.29 o 
   4  14  11      223.40      260.54      8.85 o 
  -7  15  11        0.33        5.36      0.98 o 
  -6  15  11      762.16      783.67      4.29 o 
  -5  15  11     1286.99     1289.73      5.01 o 
  -4  15  11     1181.43     1068.53      1.70 o 
  -3  15  11      868.45      969.82      3.49 o 
  -2  15  11     3497.36     3813.03      5.36 o 
  -1  15  11        6.80       12.43      2.24 o 
   0  15  11        6.12        7.78      6.71 o 
   1  15  11      964.42     1005.32      4.65 o 
   2  15  11      245.03      235.32      7.96 o 
   3  15  11       16.82        4.56      0.09 o 
   4  15  11        7.90       34.24      2.15 o 
  -7  16  11      276.47      209.13      0.89 o 
  -6  16  11       89.73       41.04      8.32 o 
  -5  16  11     1200.81     1204.79      8.67 o 
  -4  16  11      202.73      195.90      0.18 o 
  -3  16  11      827.09      830.25      2.06 o 
  -2  16  11      177.57      152.35      6.53 o 
  -1  16  11       37.02       21.55      4.74 o 
   0  16  11      528.98      639.01      6.71 o 
   1  16  11       39.41       20.65      0.63 o 
   2  16  11      363.83      348.52      1.70 o 
   3  16  11        7.09       15.02      8.40 o 
  -6  17  11     1012.24      936.29      0.18 o 
  -5  17  11       45.49       15.29      0.89 o 
  -4  17  11     1734.78     1787.47      2.15 o 
  -3  17  11      160.31      160.13      6.97 o 
  -2  17  11        3.11        3.93      4.11 o 
  -1  17  11      983.86     1138.63      8.40 o 
   0  17  11      321.71      323.39      3.04 o 
   1  17  11      243.58      260.54      7.60 o 
   2  17  11        0.93       12.70      6.88 o 
  -5  18  11      134.93       93.07      5.99 o 
  -4  18  11       44.08       27.63      2.06 o 
  -3  18  11       57.43       30.58      3.40 o 
  -2  18  11       44.73       27.27      6.62 o 
  -1  18  11      322.42      362.29      3.93 o 
   0  18  11       32.37        7.15      4.38 o 
   1  18  11        2.03       15.29      3.76 o 
  -3  19  11        8.46       35.85      2.59 o 
  -2  19  11      239.35      261.70      7.33 o 
  -1  19  11        4.18       -1.25      1.25 o 
 -10   0  12      228.69      186.51      5.19 o 
  -9   0  12     1279.82     1309.13      5.63 o 
  -8   0  12     1437.56     1487.68      5.10 o 
  -7   0  12      552.27      562.92      6.44 o 
  -6   0  12      164.51      167.55      1.52 o 
  -5   0  12     2102.70     2250.61      7.78 o 
  -4   0  12        1.26       15.11      7.42 o 
  -3   0  12      100.08       64.02      8.23 o 
  -2   0  12     1660.01     1741.60      7.24 o 
  -1   0  12     1591.16     1611.60      7.42 o 
   0   0  12       51.43       35.05      4.38 o 
   1   0  12       70.81       50.16      5.19 o 
   2   0  12     2640.13     2637.57      0.45 o 
   3   0  12     1394.91     1622.87      7.15 o 
   4   0  12      614.02      456.17      1.79 o 
   5   0  12     1897.13     2067.41      4.83 o 
   6   0  12      394.37      428.36      8.40 o 
 -10   1  12      197.05      168.98      4.65 o 
  -9   1  12      510.89      497.29      5.99 o 
  -8   1  12     1123.08     1126.64      0.98 o 
  -7   1  12       78.56       52.84      7.15 o 
  -6   1  12     1344.26     1285.44      5.90 o 
  -5   1  12      338.45      331.17      6.44 o 
  -4   1  12      255.31      310.88      0.36 o 
  -3   1  12      400.23      404.31      8.14 o 
  -2   1  12     2083.69     2242.29      7.42 o 
  -1   1  12       92.22       27.45      3.76 o 
   0   1  12       83.96       58.21      6.97 o 
   1   1  12      178.77      138.58      6.71 o 
   2   1  12       44.40       52.66      0.89 o 
   3   1  12     2249.66     2230.49      1.88 o 
   4   1  12        5.60       19.22      0.36 o 
   5   1  12       42.62       67.68      4.74 o 
   6   1  12        1.28       38.71      2.50 o 
 -10   2  12       91.90       45.78      7.96 o 
  -9   2  12      304.08      240.33      1.16 o 
  -8   2  12       66.81       41.66      3.40 o 
  -7   2  12     2565.47     2491.03      1.25 o 
  -6   2  12      848.43      795.56      5.63 o 
  -5   2  12     1221.52     1095.62      5.99 o 
  -4   2  12      213.47      250.26      1.43 o 
  -3   2  12      675.18      597.43      3.76 o 
  -2   2  12      663.22      646.16      3.31 o 
  -1   2  12      627.36      615.76      0.89 o 
   0   2  12       90.28       98.71      0.89 o 
   1   2  12      145.67      147.88      0.89 o 
   2   2  12       76.52       57.67      5.28 o 
   3   2  12      249.90      305.51      3.76 o 
   4   2  12      739.18      813.35      0.36 o 
   5   2  12      119.46       49.00      8.05 o 
   6   2  12       23.08        5.54      8.85 o 
 -10   3  12      441.85      477.98      1.97 o 
  -9   3  12      297.05      383.83      1.07 o 
  -8   3  12      293.15      293.35      5.99 o 
  -7   3  12        7.76       26.73      2.41 o 
  -6   3  12       36.31       26.64      4.92 o 
  -5   3  12       33.01       19.31      7.60 o 
  -4   3  12        0.04        5.36      7.69 o 
  -3   3  12        0.75        6.62      3.93 o 
  -2   3  12      379.60      363.36      4.38 o 
  -1   3  12     2925.29     3006.11      4.11 o 
   0   3  12       98.38       92.54      5.99 o 
   1   3  12     1537.47     1528.00      4.29 o 
   2   3  12      916.45      802.54      1.07 o 
   3   3  12        0.05        7.15      6.35 o 
   4   3  12       50.00       42.65      5.72 o 
   5   3  12        8.12       26.20      0.54 o 
   6   3  12        1.08       14.39      6.88 o 
 -10   4  12      560.65      616.12      8.40 o 
  -9   4  12     1141.08     1168.04      6.35 o 
  -8   4  12      177.66      158.16      8.32 o 
  -7   4  12       49.65       43.54      8.76 o 
  -6   4  12      287.32      283.07      1.61 o 
  -5   4  12       55.24       18.60      1.25 o 
  -4   4  12     1728.04     1559.30      5.63 o 
  -3   4  12      361.48      417.36      5.54 o 
  -2   4  12     2122.01     2082.43      3.67 o 
  -1   4  12     2420.64     2417.98      0.54 o 
   0   4  12     2996.41     3216.14      4.02 o 
   1   4  12      162.76      204.66      3.49 o 
   2   4  12     1289.18     1271.13      3.67 o 
   3   4  12       81.82       53.91      2.59 o 
   4   4  12      221.90      203.32      3.13 o 
   5   4  12       34.64       16.27      1.34 o 
   6   4  12       44.91       34.33      7.96 o 
 -10   5  12        8.92        4.29      5.19 o 
  -9   5  12      126.10      123.92      3.13 o 
  -8   5  12      114.48      138.94      7.69 o 
  -7   5  12      618.33      515.09      0.27 o 
  -6   5  12      207.59      215.74      5.81 o 
  -5   5  12      404.54      381.87      6.44 o 
  -4   5  12      871.36      920.74      0.89 o 
  -3   5  12       99.92       89.23      5.99 o 
  -2   5  12        4.98       16.99      6.53 o 
  -1   5  12     1678.45     1698.86      1.61 o 
   0   5  12      174.18      226.92      3.76 o 
   1   5  12      514.65      540.75      3.31 o 
   2   5  12       35.33       17.26      3.22 o 
   3   5  12      217.52      238.99      8.67 o 
   4   5  12      718.13      712.86      1.88 o 
   5   5  12      249.93      245.34      1.16 o 
   6   5  12      107.82       57.85      2.86 o 
 -10   6  12       27.40       27.63      7.06 o 
  -9   6  12      527.86      535.74      4.38 o 
  -8   6  12     1055.50     1009.25      1.70 o 
  -7   6  12       20.88       18.51      3.93 o 
  -6   6  12       55.88       37.73      7.24 o 
  -5   6  12     3151.26     3112.96      5.28 o 
  -4   6  12      428.68      405.92      0.80 o 
  -3   6  12     1288.57     1284.18      4.65 o 
  -2   6  12     1602.73     1659.79      6.17 o 
  -1   6  12     2350.58     2396.79      0.09 o 
   0   6  12      209.17      188.39      0.63 o 
   1   6  12      707.34      652.33      6.35 o 
   2   6  12     1942.23     2122.66      7.51 o 
   3   6  12       25.11       18.15      0.45 o 
   4   6  12     2558.49     2852.87      1.70 o 
   5   6  12      222.88      153.34      7.42 o 
   6   6  12      862.97      904.91      4.47 o 
 -10   7  12      140.33       84.31      4.38 o 
  -9   7  12      263.42      215.12      1.25 o 
  -8   7  12      486.40      434.26      7.15 o 
  -7   7  12       33.52       15.02      1.52 o 
  -6   7  12      178.73      177.12      1.43 o 
  -5   7  12       27.33       14.39      2.06 o 
  -4   7  12     1815.64     1803.65      4.02 o 
  -3   7  12      191.50      158.34      4.11 o 
  -2   7  12      128.62      141.09      7.33 o 
  -1   7  12     1230.99     1375.83      5.99 o 
   0   7  12      109.55       90.12      7.24 o 
   1   7  12     2591.25     2745.40      5.90 o 
   2   7  12       21.52       21.01      8.23 o 
   3   7  12      402.87      464.48      6.44 o 
   4   7  12       21.74       23.16      5.99 o 
   5   7  12      661.07      652.06      2.50 o 
   6   7  12      741.40      714.83      0.18 o 
  -9   8  12       85.98       78.68      1.97 o 
  -8   8  12      308.34      337.52      7.06 o 
  -7   8  12     1626.34     1717.82      6.80 o 
  -6   8  12       11.99       17.97      6.08 o 
  -5   8  12        9.44        1.16      6.71 o 
  -4   8  12      679.90      693.90      6.53 o 
  -3   8  12     2167.46     2109.79      3.76 o 
  -2   8  12      304.85      239.35      7.69 o 
  -1   8  12     1270.01     1228.21      0.98 o 
   0   8  12     1525.82     1546.78      0.54 o 
   1   8  12     2759.75     2839.28      4.29 o 
   2   8  12      243.81      279.58      1.25 o 
   3   8  12     1091.92     1084.71      0.72 o 
   4   8  12      914.94      861.19      4.29 o 
   5   8  12       20.70       31.56      1.07 o 
  -9   9  12      114.47       56.69      5.63 o 
  -8   9  12      350.26      287.27      8.32 o 
  -7   9  12        1.73        2.15      0.18 o 
  -6   9  12       29.89       27.09      5.19 o 
  -5   9  12       30.10       23.07      7.69 o 
  -4   9  12       58.08       53.82      2.24 o 
  -3   9  12      924.66      940.58      5.81 o 
  -2   9  12       32.44       46.49      4.56 o 
  -1   9  12     1058.82      987.43      0.63 o 
   0   9  12      320.96      292.46      8.49 o 
   1   9  12       87.51      128.39      0.89 o 
   2   9  12      630.04      695.16      6.08 o 
   3   9  12      197.56      163.17      8.14 o 
   4   9  12       10.47       29.51      8.05 o 
   5   9  12      560.21      671.46      0.80 o 
  -9  10  12        8.87       -3.58      3.58 o 
  -8  10  12      287.92      336.80      2.41 o 
  -7  10  12      797.03      933.43      2.41 o 
  -6  10  12     1168.75     1287.13      1.34 o 
  -5  10  12      344.54      289.06      1.70 o 
  -4  10  12      173.25      175.96      7.42 o 
  -3  10  12      130.01      132.06      1.52 o 
  -2  10  12      273.63      266.98      7.69 o 
  -1  10  12      134.31      134.20      1.70 o 
   0  10  12      945.59      987.88      0.72 o 
   1  10  12      245.24      243.28      5.54 o 
   2  10  12       37.30       28.88      1.07 o 
   3  10  12      893.29      961.06      5.45 o 
   4  10  12      383.25      400.55      2.24 o 
   5  10  12       10.87       25.21      7.06 o 
  -9  11  12       55.59        8.94      7.87 o 
  -8  11  12      258.36      293.26      7.33 o 
  -7  11  12       51.82       31.29      8.23 o 
  -6  11  12      103.73       86.55      3.93 o 
  -5  11  12      240.29      218.69      4.29 o 
  -4  11  12      401.97      379.81      8.76 o 
  -3  11  12       33.56       19.94      3.49 o 
  -2  11  12      755.30      716.08      6.17 o 
  -1  11  12      166.33      133.93      8.49 o 
   0  11  12      162.48      176.94      7.51 o 
   1  11  12     1393.04     1466.40      2.41 o 
   2  11  12        2.15       16.18      7.51 o 
   3  11  12        8.24       12.07      0.45 o 
   4  11  12       54.05       49.80      4.02 o 
  -8  12  12      553.81      613.97      1.25 o 
  -7  12  12        4.04       13.41      4.83 o 
  -6  12  12      530.39      556.84      6.97 o 
  -5  12  12     3159.19     3646.64      0.45 o 
  -4  12  12      115.59       85.03      6.97 o 
  -3  12  12      221.46      178.19      5.45 o 
  -2  12  12     1240.31     1248.87      6.08 o 
  -1  12  12     1351.45     1457.99      1.07 o 
   0  12  12      211.85      212.97      8.32 o 
   1  12  12        4.19       14.31      5.81 o 
   2  12  12     2384.42     2493.35      7.06 o 
   3  12  12       52.13       38.98      3.58 o 
   4  12  12        9.23       23.87      6.35 o 
  -8  13  12      300.16      276.81      7.69 o 
  -7  13  12       29.06       21.01      2.50 o 
  -6  13  12     1120.05     1059.32      4.47 o 
  -5  13  12       92.25       86.01      6.26 o 
  -4  13  12     1285.61     1324.86      0.09 o 
  -3  13  12      283.94      231.30      1.16 o 
  -2  13  12      982.85      970.09      3.49 o 
  -1  13  12      369.73      362.73      4.11 o 
   0  13  12      559.47      569.18      2.06 o 
   1  13  12      591.14      615.05      1.79 o 
   2  13  12        7.43       14.93      4.11 o 
   3  13  12      939.31     1014.44      3.13 o 
   4  13  12       26.21       19.13      0.89 o 
  -7  14  12      773.95      722.25      7.33 o 
  -6  14  12      833.79      864.05      8.32 o 
  -5  14  12       30.25       17.88      7.69 o 
  -4  14  12      370.57      381.24      0.72 o 
  -3  14  12     1727.95     1881.70      2.86 o 
  -2  14  12      214.99      221.29      3.67 o 
  -1  14  12       90.23      135.63      5.45 o 
   0  14  12     1409.49     1613.66      0.45 o 
   1  14  12      100.51      119.63      8.14 o 
   2  14  12        9.45        8.32      0.72 o 
   3  14  12       67.11       20.30      2.86 o 
  -6  15  12       78.28       26.29      5.81 o 
  -5  15  12       81.69       47.12      8.58 o 
  -4  15  12      252.95      239.71      4.29 o 
  -3  15  12       66.71       24.23      0.72 o 
  -2  15  12       11.77        7.78      8.76 o 
  -1  15  12      351.06      378.83      3.67 o 
   0  15  12        7.00       12.70      0.45 o 
   1  15  12      124.34      109.53      8.23 o 
   2  15  12       13.85       36.57      3.58 o 
  -6  16  12      125.43       67.15      0.63 o 
  -5  16  12       38.59       26.38      3.76 o 
  -4  16  12      592.70      689.17      0.36 o 
  -3  16  12       26.57       25.03      1.88 o 
  -2  16  12      119.08      143.23      5.45 o 
  -1  16  12      754.83      839.55      4.38 o 
   0  16  12      291.16      345.30      5.54 o 
   1  16  12      164.78      167.91      6.35 o 
   2  16  12      194.26      173.10      2.68 o 
  -5  17  12       14.12       17.97      7.69 o 
  -4  17  12        5.52        2.77      3.49 o 
  -3  17  12      276.70      260.09      8.58 o 
  -2  17  12       11.91       19.31      5.36 o 
  -1  17  12      306.07      352.63      8.49 o 
   0  17  12      122.25      103.54      5.81 o 
  -2  18  12      779.66      869.33      8.05 o 
  -5   1  13      406.73      443.29      5.01 o 
  -4   1  13     1412.24     1334.07      2.24 o 
  -3   1  13      542.71      584.20      4.56 o 
  -2   1  13     1587.11     1542.58      8.58 o 
  -1   1  13        0.86        7.06      6.80 o 
   0   1  13        7.62       12.25      6.53 o 
   1   1  13     1043.28     1087.93      3.76 o 
   2   1  13      540.17      475.57      4.74 o 
   3   1  13       70.54       63.75      1.16 o 
   4   1  13      794.55      990.74      5.54 o 
   5   1  13       99.98       81.99      5.36 o 
  -6   2  13        7.33        4.83      4.29 o 
  -5   2  13      490.77      483.26      0.54 o 
  -4   2  13      297.50      304.62      0.36 o 
  -3   2  13      127.36      141.71      8.76 o 
  -2   2  13      202.47      223.17      3.22 o 
  -1   2  13     1126.17     1126.38      4.65 o 
   0   2  13       17.32       32.46      8.05 o 
   1   2  13      123.87      135.45      7.42 o 
   2   2  13       77.54       49.44      6.35 o 
   3   2  13        4.17       10.64      2.68 o 
   4   2  13      184.31      140.82      4.20 o 
   5   2  13       39.56       37.10      0.18 o 
  -6   3  13      213.20      188.39      6.62 o 
  -5   3  13     1648.38     1654.43      7.42 o 
  -4   3  13     1881.35     2024.22      8.85 o 
  -3   3  13        1.83        6.62      3.76 o 
  -2   3  13      136.50      112.03      4.47 o 
  -1   3  13     2515.24     2433.18      8.58 o 
   0   3  13       82.74       59.64      0.63 o 
   1   3  13       15.73       39.79      6.44 o 
   2   3  13      332.38      334.39      2.24 o 
   3   3  13     2722.72     2996.99      6.35 o 
   4   3  13        6.98       18.42      0.36 o 
   5   3  13       20.29       25.12      0.80 o 
  -6   4  13      117.05       43.45      3.93 o 
  -5   4  13      673.60      660.55      5.72 o 
  -4   4  13      149.34      128.57      5.19 o 
  -3   4  13      569.73      525.37      7.51 o 
  -2   4  13      955.53      942.37      4.74 o 
  -1   4  13      447.42      427.82      7.60 o 
   0   4  13      403.73      449.10      8.05 o 
   1   4  13      773.89      781.61      4.38 o 
   2   4  13      838.85      890.07      0.80 o 
   3   4  13      200.05      227.81      5.90 o 
   4   4  13      461.05      494.25      2.86 o 
   5   4  13      242.61      186.60      0.89 o 
  -6   5  13     2044.28     2343.32      2.77 o 
  -5   5  13      440.33      349.77      0.80 o 
  -4   5  13       32.76       35.23      8.49 o 
  -3   5  13     1218.98     1172.42      6.53 o 
  -2   5  13      117.92      124.90      0.36 o 
  -1   5  13       19.24       28.07      5.19 o 
   0   5  13      961.38      994.94      0.09 o 
   1   5  13     1033.80     1005.94      2.59 o 
   2   5  13       97.83      138.94      6.08 o 
   3   5  13        0.17       21.91      3.04 o 
   4   5  13       24.52       16.81      7.96 o 
   5   5  13      156.25       75.28      7.69 o 
  -6   6  13        9.34        4.92      5.01 o 
  -5   6  13       41.14       55.43      8.58 o 
  -4   6  13       85.03       52.84      5.01 o 
  -3   6  13       13.50       16.90      2.77 o 
  -2   6  13      873.73      803.70      3.76 o 
  -1   6  13      143.99      143.68      7.24 o 
   0   6  13        3.07       28.79      2.06 o 
   1   6  13       33.67       19.49      1.70 o 
   2   6  13       19.29       21.19      1.97 o 
   3   6  13        4.73       10.19      5.54 o 
   4   6  13        3.12        5.36      4.56 o 
   5   6  13       66.84       58.65      0.80 o 
  -6   7  13      125.94      112.21      1.16 o 
  -5   7  13      702.24      630.78      5.19 o 
  -4   7  13       77.21       52.84      7.15 o 
  -3   7  13       24.61       21.82      7.96 o 
  -2   7  13      269.49      209.58      3.58 o 
  -1   7  13      356.95      339.04      0.18 o 
   0   7  13      636.13      554.16      8.76 o 
   1   7  13      215.70      281.64      6.44 o 
   2   7  13     1335.35     1451.83      2.59 o 
   3   7  13      200.62      154.77      8.05 o 
   4   7  13      428.05      438.55      2.59 o 
   5   7  13      180.57      101.03      1.97 o 
  -6   8  13       63.14       25.12      3.31 o 
  -5   8  13      574.91      525.55      7.33 o 
  -4   8  13        0.58       11.35      7.69 o 
  -3   8  13      208.49      146.36      3.84 o 
  -2   8  13       45.49       53.82      1.16 o 
  -1   8  13       95.23       66.61      5.90 o 
   0   8  13     4897.67     5182.87      8.23 o 
   1   8  13        9.40       12.34      7.15 o 
   2   8  13      102.60       94.15      4.38 o 
   3   8  13       21.68       34.87      6.88 o 
   4   8  13      463.57      451.43      0.18 o 
  -6   9  13      201.27      229.25      4.38 o 
  -5   9  13      577.29      592.42      0.89 o 
  -4   9  13     2776.73     2888.00      5.81 o 
  -3   9  13       32.48       39.52      3.67 o 
  -2   9  13       33.71       12.61      3.84 o 
  -1   9  13     2157.34     2392.05      8.76 o 
   0   9  13     2157.78     2433.27      7.42 o 
   1   9  13     1060.65     1055.12      6.80 o 
   2   9  13     1709.59     1854.88      5.10 o 
   3   9  13      501.29      517.86      0.09 o 
   4   9  13        6.68       18.69      6.17 o 
  -7  10  13       95.91       92.99      2.59 o 
  -6  10  13       86.04       39.97      0.63 o 
  -5  10  13      270.88      211.72      4.20 o 
  -4  10  13      606.00      592.96      3.31 o 
  -3  10  13      989.54      931.02      3.04 o 
  -2  10  13      289.11      272.61      6.08 o 
  -1  10  13       33.40       14.66      3.67 o 
   0  10  13     1668.00     1666.68      4.02 o 
   1  10  13       49.50       26.11      5.28 o 
   2  10  13      789.47      779.29      4.92 o 
   3  10  13      233.40      238.72      7.69 o 
   4  10  13      319.01      362.64      1.16 o 
  -6  11  13      558.62      657.96      5.10 o 
  -5  11  13        9.66       20.74      1.07 o 
  -4  11  13        2.91       12.52      2.50 o 
  -3  11  13      517.97      521.43      1.52 o 
  -2  11  13     1702.87     1794.17      0.36 o 
  -1  11  13      125.58       47.83      1.43 o 
   0  11  13       33.21       21.10      2.59 o 
   1  11  13     1612.76     1683.31      0.72 o 
   2  11  13       19.74       30.22      4.29 o 
   3  11  13       17.72       16.99      4.83 o 
  -7  12  13      176.98      147.53      7.51 o 
  -6  12  13       22.89       23.78      4.38 o 
  -5  12  13       13.34       31.83      3.58 o 
  -4  12  13        0.25       33.17      8.40 o 
  -3  12  13      190.35      233.27      3.31 o 
  -2  12  13        2.12       11.09      0.72 o 
  -1  12  13       77.54       47.48      5.28 o 
   0  12  13      210.30      171.58      8.67 o 
   1  12  13      326.33      289.06      8.85 o 
   2  12  13      747.26      758.55      4.11 o 
   3  12  13      253.81      269.21      2.32 o 
  -7  13  13      133.80      148.78      1.16 o 
  -6  13  13      154.10      179.62      0.45 o 
  -5  13  13      253.81      293.80      2.59 o 
  -4  13  13      118.93      128.75      6.08 o 
  -3  13  13      537.23      583.75      5.19 o 
  -2  13  13      120.98       96.20      2.50 o 
  -1  13  13      237.06      247.22      1.79 o 
   0  13  13      100.08      144.22      6.97 o 
   1  13  13      508.72      456.43      1.34 o 
   2  13  13        3.93       13.86      6.08 o 
  -6  14  13       26.93       20.65      3.84 o 
  -5  14  13      336.24      341.81      5.81 o 
  -3  14  13       73.92       24.95      0.27 o 
  -2  14  13      200.68      138.32      6.35 o 
  -1  14  13       40.46        8.40      7.51 o 
   0  14  13        1.82       -7.69      7.69 o 
   1  14  13       45.45       43.45      1.16 o 
   2  14  13      565.12      680.58      1.16 o 
  -5  15  13      342.76      322.41      3.84 o 
  -4  15  13      697.32      836.51      7.06 o 
  -3  15  13      193.19      149.13      1.88 o 
  -2  15  13       96.64       65.98      5.10 o 
  -1  15  13     1011.52     1045.37      1.52 o 
   0  15  13       52.30       26.55      1.52 o 
   1  15  13       68.02       50.78      5.99 o 
  -4  16  13       19.12        6.35      2.68 o 
  -2  16  13      418.19      288.17      7.51 o 
  -1  16  13      107.83       71.88      5.45 o 
   0  16  13       86.03      212.17      5.63 o 
  -5   0  14        2.30        7.15      7.06 o 
  -4   0  14     1839.68     2252.57      2.32 o 
  -3   0  14     3107.88     3018.36      6.62 o 
  -2   0  14      194.47      189.91      3.58 o 
  -1   0  14      304.40      272.79      0.27 o 
   0   0  14     3978.34     4279.93      3.49 o 
   1   0  14      147.99      162.01      0.98 o 
   2   0  14       10.58       15.91      7.42 o 
   3   0  14     1993.40     2177.38      8.14 o 
   4   0  14      601.65      644.19      0.54 o 
  -5   1  14      380.78      338.68      4.20 o 
  -4   1  14      313.11      374.80      1.25 o 
  -3   1  14     1396.54     1424.73      3.84 o 
  -2   1  14     1112.84      955.87      4.56 o 
  -1   1  14      892.63      839.37      4.47 o 
   0   1  14      145.50      127.86      6.17 o 
   1   1  14      197.25      211.36      5.54 o 
   2   1  14       87.02       81.99      8.58 o 
   3   1  14      412.01      455.45      0.45 o 
   4   1  14      203.89      217.17      3.04 o 
  -5   2  14     1108.04     1111.80      1.25 o 
  -4   2  14       83.07      114.44      6.26 o 
  -3   2  14       80.05       68.49      6.71 o 
  -2   2  14      549.29      552.64      6.88 o 
  -1   2  14       11.17       18.87      3.13 o 
   0   2  14       10.28        0.18      1.79 o 
   1   2  14     1602.50     1597.20      6.08 o 
   2   2  14     1706.60     1832.62      1.16 o 
   3   2  14      195.85      204.93      0.54 o 
   4   2  14       20.50       29.95      0.54 o 
  -5   3  14       49.11       48.82      8.40 o 
  -4   3  14       26.13       20.12      4.65 o 
  -3   3  14        6.80       14.93      8.67 o 
  -2   3  14      217.07      271.36      6.88 o 
  -1   3  14      171.08      163.08      8.49 o 
   0   3  14       13.15       10.01      6.88 o 
   1   3  14      154.48      115.96      4.20 o 
   2   3  14       25.61        6.71      4.11 o 
   3   3  14       19.36       21.64      2.95 o 
   4   3  14        9.92       24.32      2.77 o 
  -5   4  14     1926.35     1894.49      0.80 o 
  -4   4  14      328.16      297.46      2.95 o 
  -3   4  14        4.40       15.83      0.18 o 
  -2   4  14      442.58      455.18      6.97 o 
  -1   4  14     1396.45     1272.74      8.76 o 
   0   4  14        0.65        3.49      7.96 o 
   1   4  14       66.36       48.46      1.07 o 
   2   4  14      822.47      878.80      5.36 o 
   3   4  14      408.19      421.30      8.85 o 
   4   4  14        2.23       13.95      6.62 o 
  -5   5  14       14.64       22.89      7.24 o 
  -4   5  14      542.88      513.66      3.58 o 
  -3   5  14       12.78       20.56      1.79 o 
  -2   5  14        0.91        2.15      7.33 o 
  -1   5  14      386.26      314.90      1.61 o 
   0   5  14      176.06      152.35      3.40 o 
   1   5  14      585.39      645.80      0.89 o 
   2   5  14        7.03       37.02      4.11 o 
   3   5  14      646.91      617.37      6.17 o 
   4   5  14       76.15       30.13      3.93 o 
  -6   6  14      165.20      180.43      5.10 o 
  -5   6  14       88.34       58.12      6.88 o 
  -4   6  14     3192.93     3488.48      4.47 o 
  -3   6  14      285.65      338.59      2.77 o 
  -2   6  14      167.68      107.47      1.97 o 
  -1   6  14        5.70       12.43      2.95 o 
   0   6  14      693.40      712.59      5.28 o 
   1   6  14       18.89       25.30      3.76 o 
   2   6  14       33.03       41.40      6.35 o 
   3   6  14      736.45      721.62      7.51 o 
   4   6  14     1386.45     1649.60      0.54 o 
  -6   7  14     1181.61     1165.09      0.63 o 
  -4   7  14       96.76       48.64      1.61 o 
  -3   7  14     1391.70     1403.01      5.72 o 
  -2   7  14       16.72       17.88      3.58 o 
  -1   7  14      924.62      955.96      1.16 o 
   0   7  14      160.45      171.04      8.40 o 
   1   7  14      161.29       78.95      4.74 o 
   2   7  14        3.61       20.65      0.27 o 
   3   7  14      545.03      465.02      1.16 o 
   4   7  14      823.77     1026.33      0.89 o 
  -6   8  14      398.94      403.32      1.88 o 
  -5   8  14     1084.32     1056.99      5.28 o 
  -4   8  14        8.60       13.59      0.18 o 
  -3   8  14       18.69       14.66      2.15 o 
  -2   8  14     1876.37     1929.81      5.01 o 
  -1   8  14      922.94      990.39      0.89 o 
   0   8  14      162.03      134.92      4.83 o 
   1   8  14      208.72      183.29      5.19 o 
   2   8  14      714.44      849.30      2.86 o 
   3   8  14        5.12       22.44      6.53 o 
  -6   9  14      405.30      463.23      0.63 o 
  -5   9  14      124.09       89.05      7.33 o 
  -4   9  14       90.49       67.41      3.84 o 
  -3   9  14      126.37       72.96      5.28 o 
  -2   9  14       11.37       -5.36      7.42 o 
  -1   9  14       16.38       19.85      6.53 o 
   0   9  14        2.25        4.65      1.70 o 
   1   9  14        4.22        6.80      4.47 o 
   2   9  14      108.96      156.64      3.13 o 
   3   9  14       23.73       18.60      0.27 o 
  -6  10  14       36.15       33.26      4.47 o 
  -5  10  14       96.88       97.81      6.80 o 
  -4  10  14      612.75      644.19      4.83 o 
  -3  10  14      394.07      356.92      6.62 o 
  -2  10  14       55.41       72.87      0.45 o 
  -1  10  14      277.36      332.42      2.50 o 
   0  10  14       22.25        1.52      3.13 o 
   1  10  14      498.65      472.17      5.10 o 
   2  10  14       58.91       34.33      0.89 o 
   3  10  14      443.81      494.79      1.25 o 
  -6  11  14       11.16       30.22      7.60 o 
  -5  11  14      142.93       99.96      7.78 o 
  -4  11  14      657.10      755.06      7.96 o 
  -3  11  14      286.56      306.41      5.19 o 
  -2  11  14       30.93       17.61      1.61 o 
  -1  11  14      193.93      153.34      1.25 o 
   0  11  14      177.31      202.96      6.17 o 
   1  11  14      503.62      472.35      6.08 o 
   2  11  14        0.61       -1.16      8.32 o 
  -6  12  14       12.46       -3.22      3.22 o 
  -5  12  14       79.15       37.91      5.01 o 
  -4  12  14      275.62      263.31      2.77 o 
  -3  12  14      671.33      639.28      7.24 o 
  -2  12  14      135.18       76.53      7.69 o 
  -1  12  14      662.74      645.44      4.20 o 
   0  12  14     1973.34     2232.10      3.22 o 
   1  12  14       77.47       53.02      8.49 o 
   2  12  14       54.36       54.09      7.24 o 
  -6  13  14        2.16        8.85      0.98 o 
  -5  13  14      382.13      372.39      5.01 o 
  -4  13  14      801.63      868.34      3.58 o 
  -3  13  14      204.92      150.74      0.54 o 
  -2  13  14      137.56      115.43      6.88 o 
  -1  13  14        6.83       18.15      3.67 o 
   0  13  14       20.12       -2.59      7.06 o 
   1  13  14     1585.25     1753.49      2.86 o 
  -5  14  14     1198.36     1480.35      3.40 o 
  -4  14  14        6.05       -2.95      2.95 o 
  -3  14  14       30.63       30.49      3.40 o 
  -2  14  14      452.93      477.36      5.28 o 
  -1  14  14       32.66       27.36      7.87 o 
   0  14  14      290.79      278.42      0.45 o 
  -5   1  15     1067.14     1175.64      0.63 o 
  -4   1  15      922.76      891.41      5.36 o 
  -3   1  15      146.12       74.30      0.89 o 
  -2   1  15       38.44       42.29      8.05 o 
  -1   1  15      651.44      680.40      1.25 o 
   0   1  15      292.66      291.12      6.26 o 
   1   1  15       55.17       34.24      7.06 o 
   2   1  15      755.89      853.50      5.01 o 
   3   1  15      339.64      294.87      4.83 o 
  -5   2  15      659.56      668.24      8.40 o 
  -4   2  15      322.05      291.12      6.97 o 
  -3   2  15      191.93      239.62      4.47 o 
  -2   2  15      839.02      788.86      5.10 o 
  -1   2  15        4.23       23.43      3.31 o 
   0   2  15      882.77      902.67      3.40 o 
   1   2  15       61.33       20.74      8.49 o 
   2   2  15      193.18      171.31      4.47 o 
   3   2  15      139.16      134.56      8.76 o 
  -5   3  15        4.55       11.98      1.07 o 
  -4   3  15       49.51       26.38      5.45 o 
  -2   3  15      831.50      800.84      0.98 o 
  -1   3  15      644.62      577.85      2.68 o 
   0   3  15      493.48      515.98      8.05 o 
   1   3  15      599.77      596.54      5.36 o 
   2   3  15       11.01       21.73      1.79 o 
   3   3  15       15.08       19.04      5.28 o 
  -5   4  15        1.74       16.99      5.36 o 
  -4   4  15      661.29      705.35      6.35 o 
  -3   4  15      257.21      149.05      3.04 o 
  -2   4  15     1073.51     1264.96      3.49 o 
  -1   4  15       19.91        5.99      6.26 o 
   0   4  15      884.68      834.63      0.63 o 
   1   4  15      595.61      613.26      5.19 o 
   2   4  15      296.85      351.91      2.77 o 
   3   4  15       25.27       23.25      1.34 o 
  -5   5  15      574.09      556.66      3.58 o 
  -4   5  15      484.59      533.41      8.76 o 
  -3   5  15        0.77       -1.07      3.84 o 
  -2   5  15        2.37       19.67      7.06 o 
  -1   5  15     1018.26     1053.24      2.50 o 
   0   5  15       97.46       66.52      1.25 o 
   1   5  15       11.34       34.24      3.13 o 
   2   5  15      390.23      414.14      0.89 o 
   3   5  15     1111.23     1195.22      3.93 o 
  -5   6  15        0.28       -3.58      4.56 o 
  -4   6  15      328.70      355.67      5.63 o 
  -3   6  15       18.93       41.22      4.56 o 
  -2   6  15        5.80       15.65      5.10 o 
  -1   6  15       33.61        9.75      6.53 o 
   0   6  15        0.11        8.14      8.85 o 
   1   6  15       10.04       19.58      6.26 o 
   2   6  15       38.69       26.29      7.42 o 
   3   6  15      113.57      145.83      0.09 o 
  -5   7  15      340.80      375.52      5.81 o 
  -4   7  15     1791.01     1989.89      5.01 o 
  -3   7  15      940.41     1026.06      2.15 o 
  -2   7  15      467.06      473.15      0.36 o 
  -1   7  15     1291.63     1431.53      4.02 o 
   0   7  15      109.99      138.05      7.33 o 
   1   7  15      114.11       90.84      1.61 o 
   2   7  15       37.47       20.92      8.05 o 
  -5   8  15      112.68       52.04      7.42 o 
  -4   8  15       68.11       79.22      7.78 o 
  -3   8  15      152.43      138.67      3.58 o 
  -2   8  15      301.66      304.17      7.51 o 
  -1   8  15       52.79       41.75      5.63 o 
   0   8  15       24.86       18.87      4.11 o 
   1   8  15      134.47       99.78      2.15 o 
   2   8  15      210.96      176.85      6.62 o 
  -5   9  15        2.94       19.67      1.97 o 
  -4   9  15        0.78       13.86      3.13 o 
  -3   9  15      947.21     1006.03      6.26 o 
  -2   9  15        3.07        4.83      1.34 o 
  -1   9  15        1.98       14.75      0.80 o 
   0   9  15      439.04      558.00      6.80 o 
   1   9  15     1009.92     1063.07      4.11 o 
   2   9  15        0.17        3.93      1.34 o 
  -6  10  15       75.13       30.13      6.80 o 
  -5  10  15      715.14      596.36      4.74 o 
  -4  10  15      122.29       51.41      8.40 o 
  -3  10  15        0.88        2.41      4.29 o 
  -2  10  15      376.93      313.20      5.63 o 
  -1  10  15       33.23       22.80      3.40 o 
   0  10  15      190.70      162.10      5.81 o 
   1  10  15        5.56       -8.23      8.23 o 
  -5  11  15      384.28      419.87      4.38 o 
  -4  11  15     1020.29     1041.53      8.40 o 
  -3  11  15        2.17       10.82      3.49 o 
  -2  11  15      247.51      204.75      0.27 o 
  -1  11  15      931.33     1012.38      5.45 o 
   0  11  15      347.67      268.32      6.53 o 
  -5  12  15      245.37      265.90      4.11 o 
  -4  12  15      168.66      257.23      6.35 o 
  -3  12  15       13.59       20.65      0.54 o 
  -2  12  15       91.66       54.45      1.52 o 
  -1  12  15       12.59       13.50      4.29 o 
  -4   0  16      109.50       32.37      3.84 o 
  -3   0  16       22.48       32.28      3.40 o 
  -2   0  16     2580.25     2637.66      8.05 o 
  -1   0  16      401.26      462.33      0.89 o 
   0   0  16      419.38      325.72      5.99 o 
   1   0  16     1501.96     1385.13      5.54 o 
   2   0  16       55.27       37.10      8.14 o 
  -4   1  16       11.22        1.88      3.58 o 
  -3   1  16     1936.21     2003.75      0.89 o 
  -2   1  16      430.61      458.58      4.02 o 
  -1   1  16      874.55      862.08      1.88 o 
   0   1  16      364.94      367.56      8.23 o 
   1   1  16      204.12      205.10      1.61 o 
   2   1  16      468.19      474.32      5.81 o 
  -4   2  16     1672.17     1674.37      4.11 o 
  -3   2  16      405.63      351.02      1.79 o 
  -2   2  16      123.23       60.08      1.34 o 
  -1   2  16      322.75      278.51      0.80 o 
   0   2  16     1365.08     1564.12      6.88 o 
   1   2  16       18.63       25.48      6.88 o 
   2   2  16       16.82       19.04      2.06 o 
  -4   3  16        1.59       12.70      3.13 o 
  -3   3  16      215.30      217.71      1.34 o 
  -2   3  16       37.06       39.88      8.40 o 
  -1   3  16      103.50       54.09      0.36 o 
   0   3  16        2.59       23.87      6.26 o 
   1   3  16        8.95        4.20      5.99 o 
   2   3  16        4.62       19.31      1.43 o 
  -4   4  16      669.49      638.11      7.51 o 
  -3   4  16      699.99      686.13      0.89 o 
  -2   4  16       29.78       26.38      8.05 o 
  -1   4  16      373.54      341.72      6.44 o 
   0   4  16      269.89      314.54      3.93 o 
   1   4  16        9.43       19.94      0.09 o 
   2   4  16       24.03       17.35      7.60 o 
  -5   5  16      438.49      452.95      0.09 o 
  -4   5  16      139.55      106.93      6.88 o 
  -3   5  16      206.12      208.06      6.53 o 
  -2   5  16      179.65      180.87      0.54 o 
  -1   5  16      318.23      323.93      5.01 o 
   0   5  16       66.65       19.76      2.59 o 
   1   5  16      378.50      402.70      7.51 o 
  -5   6  16       93.86       62.68      7.42 o 
  -4   6  16        2.39        9.03      3.84 o 
  -3   6  16      933.46     1114.13      3.76 o 
  -2   6  16     1165.35     1354.37      3.13 o 
  -1   6  16       51.33       47.30      2.86 o 
   0   6  16       51.72       27.81      0.98 o 
   1   6  16      426.26      515.53      0.09 o 
  -5   7  16      519.11      487.55      1.70 o 
  -4   7  16      168.46      247.84      8.76 o 
  -3   7  16       45.82       38.09      1.88 o 
  -2   7  16       62.22       40.32      3.93 o 
  -1   7  16      174.75      130.89      6.35 o 
   0   7  16       39.48       29.06      2.41 o 
   1   7  16      439.10      388.48      0.72 o 
  -5   8  16       47.70       21.01      5.01 o 
  -4   8  16     1264.51     1293.48      6.88 o 
  -3   8  16       96.45       58.47      7.96 o 
  -2   8  16       48.74       31.11      6.26 o 
  -1   8  16        3.42        3.40      2.32 o 
   0   8  16      483.09      537.35      1.34 o 
  -5   9  16      176.58      133.67      2.32 o 
  -4   9  16       16.28       12.43      5.19 o 
  -3   9  16      143.92      200.54      1.52 o 
  -2   9  16      483.08      454.38      5.54 o 
  -1   9  16       15.08       25.48      5.72 o 
  -4  10  16      368.06      395.46      1.25 o 
  -3  10  16      109.05       35.58      7.33 o 
  -2  10  16        1.63       11.00      0.18 o 
  -4   1  17        3.11       19.31      6.62 o 
  -3   1  17      634.50      637.67      5.72 o 
  -2   1  17       31.81       26.82      3.58 o 
  -1   1  17      150.27      217.53      2.32 o 
   0   1  17      695.27      742.81      2.41 o 
  -4   2  17      440.46      414.14      3.93 o 
  -3   2  17       10.41        9.84      2.77 o 
  -2   2  17     1117.42     1122.53      2.95 o 
  -1   2  17      401.99      405.02      8.23 o 
   0   2  17       26.96       14.48      3.84 o 
  -4   3  17      446.22      388.84      3.22 o 
  -3   3  17      158.86       89.59      7.06 o 
  -2   3  17      604.31      663.95      1.25 o 
  -1   3  17     1132.81     1228.75      3.22 o 
   0   3  17        0.08       16.90      5.19 o 
  -4   4  17      561.12      527.60      8.76 o 
  -3   4  17       28.36        4.56      7.78 o 
  -2   4  17      228.42      223.25      5.28 o 
  -1   4  17       52.94       50.69      1.07 o 
  -4   5  17      450.65      455.99      2.32 o 
  -3   5  17     1421.84     1615.80      6.88 o 
  -2   5  17      421.69      470.02      5.28 o 
  -1   5  17       65.81       16.18      2.59 o 
  -4   6  17       95.02       56.77      2.15 o 
  -3   6  17        0.46       29.86      0.89 o 
  -2   6  17        1.14       11.80      0.54 o 
                                                 
